# Supplementary material for: Putative bovine topological association domains and CTCF binding motifs can reduce the search space for causative regulatory variants of complex traits
Source: BMC Genomics. 2018 May 24;19:395. doi: 10.1186/s12864-018-4800-0 (PMC5968476; doi:10.1186/s12864-018-4800-0)
Supplement: Supplementary file 1 — Table S1. Summary of genomic conversion of mammalian TADs to the bovine genome. This table summarises results of converting mammalian TAD coordinates to the bovine genome in each step. Query: the input to liftOver in every step of genomic conversion. Target: the output in every step of genomic conversion. NA: not applicable. Gap: the genomic interval that are not marked as TAD in the data. (XLSX 495 kb) [file 12864_2018_4800_MOESM1_ESM.xlsx]

## Sheet: Sheet1
input_TAD_cell_tissue_type	input_TAD_reference_genome	chromosome	start	end
hESC	hg18	chr1	218192	466060
hESC	hg18	chr1	466060	929223
hESC	hg18	chr1	965849	1226028
hESC	hg18	chr1	1226028	2201452
hESC	hg18	chr1	2201452	2504423
hESC	hg18	chr1	2504424	3117291
hESC	hg18	chr1	3117291	4940472
hESC	hg18	chr1	4977163	6516326
hESC	hg18	chr1	6553838	7878672
hESC	hg18	chr1	7914339	9017958
hESC	hg18	chr1	9017958	10092894
hESC	hg18	chr1	10382164	11882468
hESC	hg18	chr1	12643097	15380182
hESC	hg18	chr1	15380182	18210405
hESC	hg18	chr1	18210405	18847511
hESC	hg18	chr1	18897976	20650173
hESC	hg18	chr1	20678240	22561938
hESC	hg18	chr1	22565509	23487902
hESC	hg18	chr1	23565025	24212594
hESC	hg18	chr1	24212594	25692297
hESC	hg18	chr1	25692297	26701374
hESC	hg18	chr1	26701374	27870122
hESC	hg18	chr1	27897034	28346568
hESC	hg18	chr1	28541248	30887409
hESC	hg18	chr1	31909313	33124273
hESC	hg18	chr1	33411766	34386717
hESC	hg18	chr1	34407836	34971310
hESC	hg18	chr1	35016361	35670459
hESC	hg18	chr1	35739195	36715660
hESC	hg18	chr1	36715660	40652956
hESC	hg18	chr1	40652968	41922853
hESC	hg18	chr1	41922853	42540989
hESC	hg18	chr1	42540989	43716910
hESC	hg18	chr1	43716910	44216299
hESC	hg18	chr1	44251295	44505152
hESC	hg18	chr1	44507689	44963502
hESC	hg18	chr1	45132689	46427039
hESC	hg18	chr1	46428360	46965534
hESC	hg18	chr1	47008116	47398107
hESC	hg18	chr1	47478866	48373395
hESC	hg18	chr1	48911318	50488841
hESC	hg18	chr1	50549709	52148753
hESC	hg18	chr1	52148753	52798727
hESC	hg18	chr1	52918834	53644676
hESC	hg18	chr1	53759688	56813683
hESC	hg18	chr1	56848352	57264203
hESC	hg18	chr1	57264203	57783480
hESC	hg18	chr1	57783480	58198952
hESC	hg18	chr1	58198953	58781302
hESC	hg18	chr1	59199403	60578228
hESC	hg18	chr1	60666189	61065872
hESC	hg18	chr1	61200639	62101317
hESC	hg18	chr1	62101317	62957897
hESC	hg18	chr1	63527768	64329203
hESC	hg18	chr1	64565656	65082619
hESC	hg18	chr1	65222196	65606649
hESC	hg18	chr1	65616021	66556109
hESC	hg18	chr1	66584738	67397092
hESC	hg18	chr1	67422633	68573335
hESC	hg18	chr1	68601830	69724014
hESC	hg18	chr1	69798299	70714947
hESC	hg18	chr1	70727295	71098907
hESC	hg18	chr1	71256325	72026367
hESC	hg18	chr1	72069510	72656224
hESC	hg18	chr1	72698843	72927874
hESC	hg18	chr1	72927875	73513099
hESC	hg18	chr1	73548763	74438717
hESC	hg18	chr1	74465536	75528409
hESC	hg18	chr1	75528409	76821216
hESC	hg18	chr1	77391834	77928789
hESC	hg18	chr1	77928791	78694531
hESC	hg18	chr1	78694532	80119748
hESC	hg18	chr1	80119748	80711758
hESC	hg18	chr1	80715293	81023392
hESC	hg18	chr1	81049333	81263088
hESC	hg18	chr1	81263088	82163707
hESC	hg18	chr1	82203557	82972052
hESC	hg18	chr1	83010680	83481342
hESC	hg18	chr1	83481342	83863199
hESC	hg18	chr1	83898734	84594046
hESC	hg18	chr1	84894665	86986342
hESC	hg18	chr1	86986343	88085777
hESC	hg18	chr1	88117947	88674739
hESC	hg18	chr1	88675370	89214267
hESC	hg18	chr1	89214326	91127457
hESC	hg18	chr1	91127458	93716955
hESC	hg18	chr1	93831075	95093141
hESC	hg18	chr1	95216677	95495297
hESC	hg18	chr1	95526334	96640770
hESC	hg18	chr1	96679377	97333125
hESC	hg18	chr1	97334133	98408922
hESC	hg18	chr1	98408923	99104865
hESC	hg18	chr1	99380071	100217255
hESC	hg18	chr1	100399986	100855090
hESC	hg18	chr1	100904352	102926803
hESC	hg18	chr1	102991993	104346333
hESC	hg18	chr1	104457254	106741714
hESC	hg18	chr1	106772818	107817794
hESC	hg18	chr1	107890967	108237506
hESC	hg18	chr1	108281906	109063065
hESC	hg18	chr1	109105039	109589572
hESC	hg18	chr1	109759235	111319169
hESC	hg18	chr1	111319169	111983921
hESC	hg18	chr1	112029337	112576215
hESC	hg18	chr1	112611759	113176049
hESC	hg18	chr1	113221022	114240479
hESC	hg18	chr1	114276915	115651646
hESC	hg18	chr1	115653345	116212248
hESC	hg18	chr1	116212254	116779187
hESC	hg18	chr1	116841931	117875669
hESC	hg18	chr1	117875669	118347896
hESC	hg18	chr1	118520477	118864359
hESC	hg18	chr1	118864359	119201810
hESC	hg18	chr1	119307239	119626919
hESC	hg18	chr1	119627063	120164226
hESC	hg18	chr1	120212340	122735451
hESC	hg18	chr1	122776076	123265600
hESC	hg18	chr1	123472971	124813540
hESC	hg18	chr1	124896720	126146190
hESC	hg18	chr1	126146190	126952847
hESC	hg18	chr1	126952847	127493871
hESC	hg18	chr1	127691618	128021070
hESC	hg18	chr1	128055942	128703327
hESC	hg18	chr1	128765183	128982433
hESC	hg18	chr1	129048320	130729094
hESC	hg18	chr1	130777326	131719553
hESC	hg18	chr1	132163411	133220775
hESC	hg18	chr1	133220775	134314831
hESC	hg18	chr1	134314831	135874980
hESC	hg18	chr1	135918139	136782874
hESC	hg18	chr1	136867419	137960263
hESC	hg18	chr1	137960263	138430460
hESC	hg18	chr1	138432369	138826275
hESC	hg18	chr1	138828522	139873665
hESC	hg18	chr1	139914271	140319665
hESC	hg18	chr1	140409006	140674190
hESC	hg18	chr1	141043000	141777963
hESC	hg18	chr1	141777963	142848705
hESC	hg18	chr1	143379935	143911343
hESC	hg18	chr1	143911452	144345183
hESC	hg18	chr1	144400833	144631111
hESC	hg18	chr1	144637714	145013769
hESC	hg18	chr1	145648082	145893751
hESC	hg18	chr1	145901242	146129217
hESC	hg18	chr1	146138109	146476421
hESC	hg18	chr1	146575749	146882899
hESC	hg18	chr1	147079636	148082196
hESC	hg18	chr1	148572512	150153318
hESC	hg18	chr1	150153340	150360713
hESC	hg18	chr1	150394813	150904204
hESC	hg18	chr1	150907912	152384152
hESC	hg18	chr1	152384152	153202827
hESC	hg18	chr1	153233453	153861956
hESC	hg18	chr1	153861962	154366960
hESC	hg18	chr1	154366960	155007443
hESC	hg18	chr1	155007443	155380166
hESC	hg18	chr1	155380166	155938869
hESC	hg18	chr1	155938869	156534800
hESC	hg18	chr1	156535139	157248800
hESC	hg18	chr1	157283998	157959881
hESC	hg18	chr1	157959881	158337004
IMR90	hg18	chr1	218192	466060
IMR90	hg18	chr1	466060	929223
IMR90	hg18	chr1	929238	1262031
IMR90	hg18	chr1	1290132	2050647
IMR90	hg18	chr1	2201452	2467437
IMR90	hg18	chr1	2467437	3117291
IMR90	hg18	chr1	3117291	3741952
IMR90	hg18	chr1	3774674	6020998
IMR90	hg18	chr1	6112362	6481571
IMR90	hg18	chr1	6516326	7906290
IMR90	hg18	chr1	7914339	9066032
IMR90	hg18	chr1	9105708	9932975
IMR90	hg18	chr1	10371298	12508884
IMR90	hg18	chr1	13218494	15423925
IMR90	hg18	chr1	15635281	18532596
IMR90	hg18	chr1	18565191	20678240
IMR90	hg18	chr1	20678240	22561938
IMR90	hg18	chr1	22565509	23487902
IMR90	hg18	chr1	23857625	25652531
IMR90	hg18	chr1	25692297	26757071
IMR90	hg18	chr1	26794242	29467911
IMR90	hg18	chr1	34337071	34928283
IMR90	hg18	chr1	35016361	41588010
IMR90	hg18	chr1	41633805	42425928
IMR90	hg18	chr1	42495151	43716910
IMR90	hg18	chr1	43716910	44216299
IMR90	hg18	chr1	45132689	46427039
IMR90	hg18	chr1	46428360	47008115
IMR90	hg18	chr1	47008116	49060022
IMR90	hg18	chr1	49159085	50362013
IMR90	hg18	chr1	50549709	52140228
IMR90	hg18	chr1	52148753	53759687
IMR90	hg18	chr1	53799514	56728672
IMR90	hg18	chr1	56891657	57264203
IMR90	hg18	chr1	57321269	58198952
IMR90	hg18	chr1	58198953	58815922
IMR90	hg18	chr1	59363899	60279677
IMR90	hg18	chr1	60314354	61065872
IMR90	hg18	chr1	61111462	64314050
IMR90	hg18	chr1	64550692	65580811
IMR90	hg18	chr1	65896965	66518192
IMR90	hg18	chr1	66636787	67397092
IMR90	hg18	chr1	67422633	68241182
IMR90	hg18	chr1	68296017	69580820
IMR90	hg18	chr1	69798299	70666023
IMR90	hg18	chr1	70727295	71098907
IMR90	hg18	chr1	71256325	72026367
IMR90	hg18	chr1	72069510	72656224
IMR90	hg18	chr1	72657775	72927874
IMR90	hg18	chr1	72927875	73513099
IMR90	hg18	chr1	73513099	73805870
IMR90	hg18	chr1	73818954	74438717
IMR90	hg18	chr1	74465536	75477002
IMR90	hg18	chr1	75528409	76505705
IMR90	hg18	chr1	76537693	77102061
IMR90	hg18	chr1	77129257	78694531
IMR90	hg18	chr1	78694532	80205090
IMR90	hg18	chr1	80205091	80673699
IMR90	hg18	chr1	81219741	82163707
IMR90	hg18	chr1	82203557	82972052
IMR90	hg18	chr1	82972052	83445081
IMR90	hg18	chr1	83481342	84768051
IMR90	hg18	chr1	84894665	87980348
IMR90	hg18	chr1	88117947	88674739
IMR90	hg18	chr1	88675370	89182267
IMR90	hg18	chr1	89214326	90693679
IMR90	hg18	chr1	91127458	95093141
IMR90	hg18	chr1	95216677	95495297
IMR90	hg18	chr1	95495902	96640770
IMR90	hg18	chr1	96679377	97333125
IMR90	hg18	chr1	97334133	98365657
IMR90	hg18	chr1	98408923	99379347
IMR90	hg18	chr1	99408109	100346237
IMR90	hg18	chr1	100598921	102299389
IMR90	hg18	chr1	103083499	106688219
IMR90	hg18	chr1	106741714	109552666
IMR90	hg18	chr1	109589572	110870402
IMR90	hg18	chr1	110919695	111319169
IMR90	hg18	chr1	111319169	112576215
IMR90	hg18	chr1	112807443	114240479
IMR90	hg18	chr1	114276915	115832039
IMR90	hg18	chr1	116103251	116690989
IMR90	hg18	chr1	116841931	118431063
IMR90	hg18	chr1	118520477	119235576
IMR90	hg18	chr1	119270595	120164226
IMR90	hg18	chr1	120300652	122776076
IMR90	hg18	chr1	122821760	123530948
IMR90	hg18	chr1	123819630	126094962
IMR90	hg18	chr1	126197656	126952847
IMR90	hg18	chr1	126993369	127448346
IMR90	hg18	chr1	127533377	128765183
IMR90	hg18	chr1	128795857	130757018
IMR90	hg18	chr1	130757018	131161091
IMR90	hg18	chr1	131229098	132163411
IMR90	hg18	chr1	132202022	133220775
IMR90	hg18	chr1	133220775	134314831
IMR90	hg18	chr1	134314831	135874980
IMR90	hg18	chr1	135874980	136537899
IMR90	hg18	chr1	136788423	137906302
IMR90	hg18	chr1	137906302	138331082
IMR90	hg18	chr1	138828522	140674190
IMR90	hg18	chr1	140683573	141043000
IMR90	hg18	chr1	141043000	142848705
IMR90	hg18	chr1	142849416	143586837
IMR90	hg18	chr1	143586837	144400833
IMR90	hg18	chr1	144400833	144631111
IMR90	hg18	chr1	144672459	145013769
IMR90	hg18	chr1	145026360	145291646
IMR90	hg18	chr1	145648082	146134069
IMR90	hg18	chr1	146138109	146574755
IMR90	hg18	chr1	146575749	146848727
IMR90	hg18	chr1	146885197	147343537
IMR90	hg18	chr1	147344550	148178622
IMR90	hg18	chr1	148572512	150153318
IMR90	hg18	chr1	150360713	151084411
IMR90	hg18	chr1	151084599	151478518
IMR90	hg18	chr1	151561152	152434357
IMR90	hg18	chr1	152434357	153202827
IMR90	hg18	chr1	153233453	153861956
IMR90	hg18	chr1	153861962	154321743
IMR90	hg18	chr1	154366960	155007443
IMR90	hg18	chr1	155007443	155380166
IMR90	hg18	chr1	155380166	155938869
IMR90	hg18	chr1	156120673	157283998
mESC	mm9	chr1	456342	1233140
mESC	mm9	chr1	1233140	2993759
mESC	mm9	chr1	3188570	3698471
mESC	mm9	chr1	3770462	6115504
mESC	mm9	chr1	6115504	6450486
mESC	mm9	chr1	6585051	9006018
mESC	mm9	chr1	9037798	15404004
mESC	mm9	chr1	15447451	17989567
mESC	mm9	chr1	18199858	18619082
mESC	mm9	chr1	18625115	19121600
mESC	mm9	chr1	19195721	20663632
mESC	mm9	chr1	20898699	22457054
mESC	mm9	chr1	22847237	25376514
mESC	mm9	chr1	25665275	26615345
mESC	mm9	chr1	26674363	27873412
mESC	mm9	chr1	28590574	31068103
mESC	mm9	chr1	32111314	34368364
mESC	mm9	chr1	34368364	34933913
mESC	mm9	chr1	34974427	35760172
mESC	mm9	chr1	35769435	37880590
mESC	mm9	chr1	37880590	40613660
mESC	mm9	chr1	40779041	41639352
mESC	mm9	chr1	41639352	41886255
mESC	mm9	chr1	41935290	42360559
mESC	mm9	chr1	42415305	43739067
mESC	mm9	chr1	43739067	44333487
mESC	mm9	chr1	44712052	44965711
mESC	mm9	chr1	45213107	46474609
mESC	mm9	chr1	46476122	49079210
mESC	mm9	chr1	49410007	50519891
mESC	mm9	chr1	50573877	52100328
mESC	mm9	chr1	52100329	53703249
mESC	mm9	chr1	53750202	54337450
mESC	mm9	chr1	54583177	57785537
mESC	mm9	chr1	57785537	58197487
mESC	mm9	chr1	58202831	58849636
mESC	mm9	chr1	58849636	61049300
mESC	mm9	chr1	61362403	62079753
mESC	mm9	chr1	62082529	64312374
mESC	mm9	chr1	64312564	64797719
mESC	mm9	chr1	64797719	66628107
mESC	mm9	chr1	66830456	67469951
mESC	mm9	chr1	67651027	68486289
mESC	mm9	chr1	68581068	69579153
mESC	mm9	chr1	69587470	70574677
mESC	mm9	chr1	70768523	71119086
mESC	mm9	chr1	71210525	71863253
mESC	mm9	chr1	72012679	72596173
mESC	mm9	chr1	72600160	73507158
mESC	mm9	chr1	73555021	74447368
mESC	mm9	chr1	74447368	75539545
mESC	mm9	chr1	75557894	76551282
mESC	mm9	chr1	76551933	77667051
mESC	mm9	chr1	77931558	78686229
mESC	mm9	chr1	78693779	80127605
mESC	mm9	chr1	80129811	81005746
mESC	mm9	chr1	81052641	81259623
mESC	mm9	chr1	81263165	81860060
mESC	mm9	chr1	81988362	82931978
mESC	mm9	chr1	82983206	83478914
mESC	mm9	chr1	83478914	83706183
mESC	mm9	chr1	83710452	84566649
mESC	mm9	chr1	84574739	84884700
mESC	mm9	chr1	84915426	87030249
mESC	mm9	chr1	87030249	88164961
mESC	mm9	chr1	88165313	88664011
mESC	mm9	chr1	88664011	89192593
mESC	mm9	chr1	89221315	90673008
mESC	mm9	chr1	90673008	92388418
mESC	mm9	chr1	92639652	93947917
mESC	mm9	chr1	94548239	95362519
mESC	mm9	chr1	95435207	97388985
mESC	mm9	chr1	97438764	97807723
mESC	mm9	chr1	97985475	98405857
mESC	mm9	chr1	98450820	99392394
mESC	mm9	chr1	99392395	100081115
mESC	mm9	chr1	100197344	100863840
mESC	mm9	chr1	100868297	102974236
mESC	mm9	chr1	102974327	106764542
mESC	mm9	chr1	106773935	107833363
mESC	mm9	chr1	107983592	109053401
mESC	mm9	chr1	109108588	109765969
mESC	mm9	chr1	109765969	111290509
mESC	mm9	chr1	111292020	112735824
mESC	mm9	chr1	112802432	114232546
mESC	mm9	chr1	114272015	116167875
mESC	mm9	chr1	116234104	117871551
mESC	mm9	chr1	118597955	119609040
mESC	mm9	chr1	119878483	120543531
mESC	mm9	chr1	120780979	122685978
mESC	mm9	chr1	122732098	126143286
mESC	mm9	chr1	126143658	126936406
mESC	mm9	chr1	126936406	127528332
mESC	mm9	chr1	127880203	128342944
mESC	mm9	chr1	128342944	128778176
mESC	mm9	chr1	128783102	129069255
mESC	mm9	chr1	129154378	131170837
mESC	mm9	chr1	131221689	132008181
mESC	mm9	chr1	132180969	133188191
mESC	mm9	chr1	133278556	134325884
mESC	mm9	chr1	134465800	135858701
mESC	mm9	chr1	135934003	138300793
mESC	mm9	chr1	138445863	138821149
mESC	mm9	chr1	138863923	140371068
mESC	mm9	chr1	140371068	140674139
mESC	mm9	chr1	140996468	143757332
mESC	mm9	chr1	144371433	144960476
mESC	mm9	chr1	145019190	145289991
mESC	mm9	chr1	145820867	146129217
mESC	mm9	chr1	146141799	146464266
mESC	mm9	chr1	146568964	146867549
mESC	mm9	chr1	147038501	148082118
mESC	mm9	chr1	148547450	150109221
mESC	mm9	chr1	150360103	150973736
mESC	mm9	chr1	150983019	151453350
mESC	mm9	chr1	151495360	153187887
mESC	mm9	chr1	153233460	153941277
mESC	mm9	chr1	153967295	154199755
mESC	mm9	chr1	154199755	155943002
mESC	mm9	chr1	155943232	158303372
cortex	mm9	chr1	120119	2171445
cortex	mm9	chr1	2453130	3053716
cortex	mm9	chr1	3188570	6496961
cortex	mm9	chr1	6585051	9006018
cortex	mm9	chr1	9037798	10215762
cortex	mm9	chr1	10293931	15364569
cortex	mm9	chr1	15404004	18069878
cortex	mm9	chr1	18199858	20719536
cortex	mm9	chr1	20952936	22457054
cortex	mm9	chr1	22522789	23406557
cortex	mm9	chr1	23417341	25665275
cortex	mm9	chr1	25710334	26615345
cortex	mm9	chr1	26748253	27873412
cortex	mm9	chr1	28314785	34368364
cortex	mm9	chr1	34452772	35670652
cortex	mm9	chr1	35720359	37946919
cortex	mm9	chr1	37994202	40613660
cortex	mm9	chr1	40667679	41595906
cortex	mm9	chr1	42517716	44227303
cortex	mm9	chr1	45213107	46443079
cortex	mm9	chr1	46476122	50519891
cortex	mm9	chr1	50664215	52152576
cortex	mm9	chr1	52152582	53796200
cortex	mm9	chr1	53893129	56761709
cortex	mm9	chr1	57183442	57785537
cortex	mm9	chr1	57785537	58811806
cortex	mm9	chr1	58849636	60313718
cortex	mm9	chr1	60314915	61049300
cortex	mm9	chr1	61049300	62079753
cortex	mm9	chr1	62082529	64523900
cortex	mm9	chr1	64874448	66576794
cortex	mm9	chr1	66888569	67469951
cortex	mm9	chr1	67611784	68538754
cortex	mm9	chr1	68752811	69484394
cortex	mm9	chr1	69587470	72596173
cortex	mm9	chr1	72600160	73554982
cortex	mm9	chr1	73727347	74447368
cortex	mm9	chr1	74447368	75539545
cortex	mm9	chr1	75557894	76551282
cortex	mm9	chr1	76889872	77931558
cortex	mm9	chr1	77931558	78686229
cortex	mm9	chr1	78693779	81220160
cortex	mm9	chr1	81263165	81860060
cortex	mm9	chr1	82452956	82931978
cortex	mm9	chr1	82983206	83720921
cortex	mm9	chr1	84139034	84566649
cortex	mm9	chr1	84574739	86980936
cortex	mm9	chr1	86980936	88106700
cortex	mm9	chr1	88382023	89192593
cortex	mm9	chr1	89221315	90673008
cortex	mm9	chr1	90673008	95562093
cortex	mm9	chr1	95658243	96679763
cortex	mm9	chr1	96680137	97307963
cortex	mm9	chr1	97438764	98373203
cortex	mm9	chr1	98408905	99223877
cortex	mm9	chr1	99392395	100092512
cortex	mm9	chr1	100279712	100863840
cortex	mm9	chr1	100868297	102974236
cortex	mm9	chr1	103021764	106745817
cortex	mm9	chr1	106800018	107782735
cortex	mm9	chr1	107834058	109653705
cortex	mm9	chr1	109765969	111290509
cortex	mm9	chr1	111292020	112735824
cortex	mm9	chr1	112802432	114232546
cortex	mm9	chr1	114235252	115657522
cortex	mm9	chr1	116234104	117871551
cortex	mm9	chr1	118561262	119367003
cortex	mm9	chr1	119367003	119795494
cortex	mm9	chr1	120780979	122716992
cortex	mm9	chr1	122772089	126083912
cortex	mm9	chr1	126143658	127528332
cortex	mm9	chr1	127880203	128729661
cortex	mm9	chr1	128783102	133188191
cortex	mm9	chr1	133188191	134325884
cortex	mm9	chr1	134350205	136257011
cortex	mm9	chr1	136875311	137925470
cortex	mm9	chr1	137984505	138385463
cortex	mm9	chr1	138445863	138821149
cortex	mm9	chr1	138829790	140371068
cortex	mm9	chr1	140371068	140674139
cortex	mm9	chr1	140943865	141730779
cortex	mm9	chr1	141965356	143757332
cortex	mm9	chr1	143829197	144667479
cortex	mm9	chr1	145019190	146133788
cortex	mm9	chr1	146141799	146852943
cortex	mm9	chr1	146852943	148082118
cortex	mm9	chr1	148547450	150308169
cortex	mm9	chr1	150360103	153187887
cortex	mm9	chr1	153233460	153941277
cortex	mm9	chr1	153967295	155352138
cortex	mm9	chr1	155380680	155943002
cortex	mm9	chr1	155943232	157981148
cortex	mm9	chr1	157981148	158303372
mouse_liver	mm10	chr1	174753	460915
mouse_liver	mm10	chr1	929784	1266168
mouse_liver	mm10	chr1	1266169	1496507
mouse_liver	mm10	chr1	1657459	2030487
mouse_liver	mm10	chr1	2030488	2472488
mouse_liver	mm10	chr1	2475650	2992220
mouse_liver	mm10	chr1	3159109	3772609
mouse_liver	mm10	chr1	3787841	4547861
mouse_liver	mm10	chr1	4589651	6035634
mouse_liver	mm10	chr1	6206501	6765158
mouse_liver	mm10	chr1	6767138	7225416
mouse_liver	mm10	chr1	7227507	7546913
mouse_liver	mm10	chr1	7561686	8870961
mouse_liver	mm10	chr1	9037798	11050579
mouse_liver	mm10	chr1	11082183	11544804
mouse_liver	mm10	chr1	11639368	12051844
mouse_liver	mm10	chr1	12581631	13382462
mouse_liver	mm10	chr1	13446119	13953537
mouse_liver	mm10	chr1	14136510	15274230
mouse_liver	mm10	chr1	15274231	15982138
mouse_liver	mm10	chr1	16217578	17664516
mouse_liver	mm10	chr1	17735501	17997895
mouse_liver	mm10	chr1	18002913	19205705
mouse_liver	mm10	chr1	19205706	20959202
mouse_liver	mm10	chr1	20963749	21833834
mouse_liver	mm10	chr1	21833835	22500035
mouse_liver	mm10	chr1	22508635	25655257
mouse_liver	mm10	chr1	25655258	26137767
mouse_liver	mm10	chr1	26137768	27191307
mouse_liver	mm10	chr1	27203011	27548134
mouse_liver	mm10	chr1	27671248	28627305
mouse_liver	mm10	chr1	28632147	29519982
mouse_liver	mm10	chr1	29700448	30025239
mouse_liver	mm10	chr1	30146006	31278500
mouse_liver	mm10	chr1	31313404	32783053
mouse_liver	mm10	chr1	32784691	34925000
mouse_liver	mm10	chr1	35103831	35825556
mouse_liver	mm10	chr1	35827214	37274387
mouse_liver	mm10	chr1	37283126	38045284
mouse_liver	mm10	chr1	38047285	39356862
mouse_liver	mm10	chr1	39422034	39709660
mouse_liver	mm10	chr1	39738515	40766901
mouse_liver	mm10	chr1	40784658	41607237
mouse_liver	mm10	chr1	41607868	41923644
mouse_liver	mm10	chr1	41935290	42425927
mouse_liver	mm10	chr1	42649381	42940852
mouse_liver	mm10	chr1	42943891	43718743
mouse_liver	mm10	chr1	43718744	44197242
mouse_liver	mm10	chr1	44639393	44965711
mouse_liver	mm10	chr1	45258049	45458797
mouse_liver	mm10	chr1	45462467	46215000
mouse_liver	mm10	chr1	46216492	46472417
mouse_liver	mm10	chr1	46472418	46713246
mouse_liver	mm10	chr1	46734549	47060439
mouse_liver	mm10	chr1	47074923	47474539
mouse_liver	mm10	chr1	47479126	47730737
mouse_liver	mm10	chr1	47801101	48911762
mouse_liver	mm10	chr1	49159085	49581579
mouse_liver	mm10	chr1	50323108	50659706
mouse_liver	mm10	chr1	50659707	52115527
mouse_liver	mm10	chr1	52119444	53038346
mouse_liver	mm10	chr1	53074132	54183804
mouse_liver	mm10	chr1	54183805	54416698
mouse_liver	mm10	chr1	54484035	55513684
mouse_liver	mm10	chr1	55741906	56772062
mouse_liver	mm10	chr1	56772063	57248986
mouse_liver	mm10	chr1	57248987	57783343
mouse_liver	mm10	chr1	57783344	58203202
mouse_liver	mm10	chr1	58279005	58571419
mouse_liver	mm10	chr1	58571420	59433860
mouse_liver	mm10	chr1	59433861	59948109
mouse_liver	mm10	chr1	59948110	60290605
mouse_liver	mm10	chr1	60310417	60565188
mouse_liver	mm10	chr1	60666487	61409383
mouse_liver	mm10	chr1	61425789	62359577
mouse_liver	mm10	chr1	62631167	64288172
mouse_liver	mm10	chr1	64551183	64866784
mouse_liver	mm10	chr1	64866785	65230105
mouse_liver	mm10	chr1	65230106	65595838
mouse_liver	mm10	chr1	65604337	65902558
mouse_liver	mm10	chr1	66030409	66603269
mouse_liver	mm10	chr1	66613921	66889985
mouse_liver	mm10	chr1	66891687	67660626
mouse_liver	mm10	chr1	67824746	68261185
mouse_liver	mm10	chr1	68261186	68607827
mouse_liver	mm10	chr1	68899840	69541432
mouse_liver	mm10	chr1	69705729	69961370
mouse_liver	mm10	chr1	69961552	70552590
mouse_liver	mm10	chr1	70739609	71122719
mouse_liver	mm10	chr1	71192267	71399392
mouse_liver	mm10	chr1	71555837	71847933
mouse_liver	mm10	chr1	71984136	72300202
mouse_liver	mm10	chr1	72310170	72604901
mouse_liver	mm10	chr1	72604902	72931289
mouse_liver	mm10	chr1	72931701	73274000
mouse_liver	mm10	chr1	73543253	73804564
mouse_liver	mm10	chr1	73805484	74340138
mouse_liver	mm10	chr1	74459868	74785842
mouse_liver	mm10	chr1	74786845	76458012
mouse_liver	mm10	chr1	76512360	76821179
mouse_liver	mm10	chr1	76889872	77136377
mouse_liver	mm10	chr1	77136378	77422898
mouse_liver	mm10	chr1	77422899	77667051
mouse_liver	mm10	chr1	77677851	77936301
mouse_liver	mm10	chr1	77936302	78332115
mouse_liver	mm10	chr1	78369920	78702634
mouse_liver	mm10	chr1	78703373	78949769
mouse_liver	mm10	chr1	78949770	80204085
mouse_liver	mm10	chr1	80204086	80606349
mouse_liver	mm10	chr1	80665605	81125038
mouse_liver	mm10	chr1	81263165	81577968
mouse_liver	mm10	chr1	81577969	81860060
mouse_liver	mm10	chr1	81878220	82431486
mouse_liver	mm10	chr1	82675973	82982759
mouse_liver	mm10	chr1	82983179	83268540
mouse_liver	mm10	chr1	83408635	83626639
mouse_liver	mm10	chr1	83716886	84212267
mouse_liver	mm10	chr1	84574739	84902224
mouse_liver	mm10	chr1	84915426	85936477
mouse_liver	mm10	chr1	85936478	86186932
mouse_liver	mm10	chr1	86262403	86481681
mouse_liver	mm10	chr1	86481682	86829583
mouse_liver	mm10	chr1	87027914	88104528
mouse_liver	mm10	chr1	88105124	88431443
mouse_liver	mm10	chr1	88450140	88697736
mouse_liver	mm10	chr1	88698551	88928005
mouse_liver	mm10	chr1	89254626	90443376
mouse_liver	mm10	chr1	90751187	93717185
mouse_liver	mm10	chr1	93830697	94404467
mouse_liver	mm10	chr1	94467620	95095258
mouse_liver	mm10	chr1	95216674	95430627
mouse_liver	mm10	chr1	95435207	95820831
mouse_liver	mm10	chr1	95924679	96465956
mouse_liver	mm10	chr1	96475582	96681452
mouse_liver	mm10	chr1	96681941	97067366
mouse_liver	mm10	chr1	97067367	97318694
mouse_liver	mm10	chr1	97438764	97799979
mouse_liver	mm10	chr1	97805340	98080061
mouse_liver	mm10	chr1	98134068	98414209
mouse_liver	mm10	chr1	98419729	99399679
mouse_liver	mm10	chr1	99401162	100092512
mouse_liver	mm10	chr1	100309478	100869033
mouse_liver	mm10	chr1	100870695	101494766
mouse_liver	mm10	chr1	101665026	102392969
mouse_liver	mm10	chr1	102393675	102963591
mouse_liver	mm10	chr1	102968635	103452984
mouse_liver	mm10	chr1	103477673	103928390
mouse_liver	mm10	chr1	105574287	106330517
mouse_liver	mm10	chr1	106364449	106759690
mouse_liver	mm10	chr1	106773935	107023302
mouse_liver	mm10	chr1	107023352	107287550
mouse_liver	mm10	chr1	107287551	107623378
mouse_liver	mm10	chr1	107686341	107941839
mouse_liver	mm10	chr1	107941877	108485344
mouse_liver	mm10	chr1	108485345	109179234
mouse_liver	mm10	chr1	109194314	109553987
mouse_liver	mm10	chr1	109553988	110615550
mouse_liver	mm10	chr1	110620169	111239600
mouse_liver	mm10	chr1	111312733	112075691
mouse_liver	mm10	chr1	112075699	112416318
mouse_liver	mm10	chr1	112621876	113224727
mouse_liver	mm10	chr1	113231354	114232546
mouse_liver	mm10	chr1	114235252	114621445
mouse_liver	mm10	chr1	114693501	115231437
mouse_liver	mm10	chr1	115356622	115560617
mouse_liver	mm10	chr1	115716984	116011554
mouse_liver	mm10	chr1	116037498	116327698
mouse_liver	mm10	chr1	116328855	116833395
mouse_liver	mm10	chr1	117545646	117876682
mouse_liver	mm10	chr1	117878492	118166035
mouse_liver	mm10	chr1	118582523	118917783
mouse_liver	mm10	chr1	118923359	119159744
mouse_liver	mm10	chr1	119361143	119586502
mouse_liver	mm10	chr1	119587217	119795494
mouse_liver	mm10	chr1	119878483	120162055
mouse_liver	mm10	chr1	120190279	120543531
mouse_liver	mm10	chr1	120888602	121185054
mouse_liver	mm10	chr1	121455470	122686695
mouse_liver	mm10	chr1	122735936	123023244
mouse_liver	mm10	chr1	123088443	123474426
mouse_liver	mm10	chr1	123479028	124188066
mouse_liver	mm10	chr1	124264129	124869500
mouse_liver	mm10	chr1	125227433	125475528
mouse_liver	mm10	chr1	125549043	125997720
mouse_liver	mm10	chr1	126124061	126723500
mouse_liver	mm10	chr1	126935292	127508387
mouse_liver	mm10	chr1	127508388	127829884
mouse_liver	mm10	chr1	127889059	128237079
mouse_liver	mm10	chr1	128370510	128772958
mouse_liver	mm10	chr1	128772959	130493693
mouse_liver	mm10	chr1	130505481	130820187
mouse_liver	mm10	chr1	131290605	133206815
mouse_liver	mm10	chr1	133206820	133679410
mouse_liver	mm10	chr1	133684648	134020800
mouse_liver	mm10	chr1	134020801	135881141
mouse_liver	mm10	chr1	135881142	136242438
mouse_liver	mm10	chr1	136370925	137105934
mouse_liver	mm10	chr1	137106355	137904370
mouse_liver	mm10	chr1	137904371	138430202
mouse_liver	mm10	chr1	138446588	138826271
mouse_liver	mm10	chr1	138828519	140166850
mouse_liver	mm10	chr1	141755264	142332945
mouse_liver	mm10	chr1	142333112	142773691
mouse_liver	mm10	chr1	142776674	143256621
mouse_liver	mm10	chr1	143848428	144364543
mouse_liver	mm10	chr1	144371433	144605526
mouse_liver	mm10	chr1	144649835	144861572
mouse_liver	mm10	chr1	145647497	146135524
mouse_liver	mm10	chr1	146141799	146464266
mouse_liver	mm10	chr1	146490790	146851679
mouse_liver	mm10	chr1	147054943	147359833
mouse_liver	mm10	chr1	147491916	148082118
mouse_liver	mm10	chr1	148547450	149699216
mouse_liver	mm10	chr1	150109037	151440282
mouse_liver	mm10	chr1	151549746	152700672
mouse_liver	mm10	chr1	152705685	153058572
mouse_liver	mm10	chr1	153288571	153694854
mouse_liver	mm10	chr1	153967295	154196222
mouse_liver	mm10	chr1	154570481	155352138
mouse_liver	mm10	chr1	155442040	155912130
mouse_liver	mm10	chr1	155934340	158331958
dog_liver	canfam3	chr1	116107	2472987
dog_liver	canfam3	chr1	2473760	2999890
dog_liver	canfam3	chr1	3002269	3212412
dog_liver	canfam3	chr1	3217318	3695657
dog_liver	canfam3	chr1	3695658	5232180
dog_liver	canfam3	chr1	5294606	6065651
dog_liver	canfam3	chr1	6065652	6475934
dog_liver	canfam3	chr1	6476227	6781984
dog_liver	canfam3	chr1	6784521	7253700
dog_liver	canfam3	chr1	7253701	9030613
dog_liver	canfam3	chr1	9031550	9570323
dog_liver	canfam3	chr1	9570723	9954262
dog_liver	canfam3	chr1	9955230	10222909
dog_liver	canfam3	chr1	10222910	12215156
dog_liver	canfam3	chr1	12215157	12897151
dog_liver	canfam3	chr1	12904920	13201893
dog_liver	canfam3	chr1	13201933	18605210
dog_liver	canfam3	chr1	18606364	18876358
dog_liver	canfam3	chr1	18876359	19190502
dog_liver	canfam3	chr1	19190503	20963563
dog_liver	canfam3	chr1	20963564	21817610
dog_liver	canfam3	chr1	21824910	25669521
dog_liver	canfam3	chr1	25669522	26129072
dog_liver	canfam3	chr1	26129435	34907460
dog_liver	canfam3	chr1	34907469	35278352
dog_liver	canfam3	chr1	35312710	35752391
dog_liver	canfam3	chr1	35782056	36051450
dog_liver	canfam3	chr1	36051451	37791554
dog_liver	canfam3	chr1	37794524	41620188
dog_liver	canfam3	chr1	41620189	41925271
dog_liver	canfam3	chr1	41925272	42505163
dog_liver	canfam3	chr1	42505164	42769134
dog_liver	canfam3	chr1	42937526	43709870
dog_liver	canfam3	chr1	43709871	44205925
dog_liver	canfam3	chr1	44205926	44505152
dog_liver	canfam3	chr1	44621436	44987503
dog_liver	canfam3	chr1	45211325	46136103
dog_liver	canfam3	chr1	46138343	46466072
dog_liver	canfam3	chr1	46466073	47028040
dog_liver	canfam3	chr1	47028041	49423686
dog_liver	canfam3	chr1	49430389	50339648
dog_liver	canfam3	chr1	50339649	50546876
dog_liver	canfam3	chr1	50664309	54157341
dog_liver	canfam3	chr1	54157342	56816633
dog_liver	canfam3	chr1	56816634	57182457
dog_liver	canfam3	chr1	57182934	57749900
dog_liver	canfam3	chr1	57750193	58169113
dog_liver	canfam3	chr1	58169114	58581005
dog_liver	canfam3	chr1	58581006	59212533
dog_liver	canfam3	chr1	59212534	59431305
dog_liver	canfam3	chr1	59431306	60317535
dog_liver	canfam3	chr1	60317536	60578130
dog_liver	canfam3	chr1	60666178	64840656
dog_liver	canfam3	chr1	64840657	65210552
dog_liver	canfam3	chr1	65210553	65590337
dog_liver	canfam3	chr1	65590338	65918965
dog_liver	canfam3	chr1	66108301	66626278
dog_liver	canfam3	chr1	66626279	67349882
dog_liver	canfam3	chr1	67349885	68288229
dog_liver	canfam3	chr1	68288230	68547186
dog_liver	canfam3	chr1	68547187	68962445
dog_liver	canfam3	chr1	68962866	69571552
dog_liver	canfam3	chr1	69940747	70798612
dog_liver	canfam3	chr1	70798613	72300603
dog_liver	canfam3	chr1	72306261	72709289
dog_liver	canfam3	chr1	72709467	72942901
dog_liver	canfam3	chr1	73170238	73815949
dog_liver	canfam3	chr1	74477759	74952073
dog_liver	canfam3	chr1	74952074	76826664
dog_liver	canfam3	chr1	76827971	77157667
dog_liver	canfam3	chr1	77158292	77372945
dog_liver	canfam3	chr1	77372946	77686422
dog_liver	canfam3	chr1	77686473	77934661
dog_liver	canfam3	chr1	77934662	78712793
dog_liver	canfam3	chr1	78712794	80194062
dog_liver	canfam3	chr1	80194063	80580999
dog_liver	canfam3	chr1	80714559	81037448
dog_liver	canfam3	chr1	81037449	81265737
dog_liver	canfam3	chr1	81265738	81867353
dog_liver	canfam3	chr1	81867354	82468040
dog_liver	canfam3	chr1	82468041	82981425
dog_liver	canfam3	chr1	82981426	83284127
dog_liver	canfam3	chr1	83643617	83891915
dog_liver	canfam3	chr1	83891916	84565130
dog_liver	canfam3	chr1	84565133	84919069
dog_liver	canfam3	chr1	84919070	88039130
dog_liver	canfam3	chr1	88039131	88399269
dog_liver	canfam3	chr1	88399270	88674722
dog_liver	canfam3	chr1	88675373	90672980
dog_liver	canfam3	chr1	90672981	91172337
dog_liver	canfam3	chr1	91228315	93540524
dog_liver	canfam3	chr1	93831098	94246622
dog_liver	canfam3	chr1	94246623	95093140
dog_liver	canfam3	chr1	95216677	95546369
dog_liver	canfam3	chr1	95546370	96447839
dog_liver	canfam3	chr1	96447840	96659325
dog_liver	canfam3	chr1	96659326	97330472
dog_liver	canfam3	chr1	97330473	97805921
dog_liver	canfam3	chr1	97806257	98396601
dog_liver	canfam3	chr1	98396602	99125047
dog_liver	canfam3	chr1	99125048	99400256
dog_liver	canfam3	chr1	99400257	100077558
dog_liver	canfam3	chr1	100079570	106750818
dog_liver	canfam3	chr1	106750819	107007549
dog_liver	canfam3	chr1	107007550	107345764
dog_liver	canfam3	chr1	107345765	107895380
dog_liver	canfam3	chr1	107895381	108496540
dog_liver	canfam3	chr1	108496541	109620919
dog_liver	canfam3	chr1	109763508	110856854
dog_liver	canfam3	chr1	110941925	111998316
dog_liver	canfam3	chr1	111998317	113250860
dog_liver	canfam3	chr1	113250861	113871461
dog_liver	canfam3	chr1	113880276	114199373
dog_liver	canfam3	chr1	114199374	114599130
dog_liver	canfam3	chr1	114599131	115681604
dog_liver	canfam3	chr1	115681605	117072385
dog_liver	canfam3	chr1	117095450	117566417
dog_liver	canfam3	chr1	117566418	117883157
dog_liver	canfam3	chr1	117883158	118193831
dog_liver	canfam3	chr1	118193832	118564443
dog_liver	canfam3	chr1	118570202	118883829
dog_liver	canfam3	chr1	118883830	119163284
dog_liver	canfam3	chr1	119345226	119585495
dog_liver	canfam3	chr1	119786261	120095474
dog_liver	canfam3	chr1	120099851	120799304
dog_liver	canfam3	chr1	120799305	123472303
dog_liver	canfam3	chr1	123472583	125476867
dog_liver	canfam3	chr1	125477022	126140778
dog_liver	canfam3	chr1	126140779	126971762
dog_liver	canfam3	chr1	126971763	127487478
dog_liver	canfam3	chr1	127487479	128358414
dog_liver	canfam3	chr1	128358415	128683900
dog_liver	canfam3	chr1	128684660	129169251
dog_liver	canfam3	chr1	129169252	130370433
dog_liver	canfam3	chr1	130370434	130820187
dog_liver	canfam3	chr1	130830852	131581416
dog_liver	canfam3	chr1	131589814	133221210
dog_liver	canfam3	chr1	133221211	133522889
dog_liver	canfam3	chr1	133522890	134325812
dog_liver	canfam3	chr1	134345607	135881358
dog_liver	canfam3	chr1	135881503	136255571
dog_liver	canfam3	chr1	136255572	136872403
dog_liver	canfam3	chr1	137052783	137892460
dog_liver	canfam3	chr1	137892794	138315266
dog_liver	canfam3	chr1	138432439	138826195
dog_liver	canfam3	chr1	138853225	140674200
dog_liver	canfam3	chr1	141189722	143612008
dog_liver	canfam3	chr1	143612009	144073680
dog_liver	canfam3	chr1	144132542	144795664
dog_liver	canfam3	chr1	144795665	145018294
dog_liver	canfam3	chr1	145884363	146129123
dog_liver	canfam3	chr1	146138201	146495667
dog_liver	canfam3	chr1	146495668	146864793
dog_liver	canfam3	chr1	146886335	147552931
dog_liver	canfam3	chr1	147586907	148156125
dog_liver	canfam3	chr1	148570097	149971705
dog_liver	canfam3	chr1	149971706	150377063
dog_liver	canfam3	chr1	150377064	150926076
dog_liver	canfam3	chr1	150926077	151581222
dog_liver	canfam3	chr1	151581223	152742973
dog_liver	canfam3	chr1	152743970	153202801
dog_liver	canfam3	chr1	153343412	154780154
dog_liver	canfam3	chr1	154780181	155007397
dog_liver	canfam3	chr1	155007398	155371018
dog_liver	canfam3	chr1	155371019	155911287
dog_liver	canfam3	chr1	155911288	156122127
dog_liver	canfam3	chr1	156122128	156569575
dog_liver	canfam3	chr1	156569576	157939850
dog_liver	canfam3	chr1	157939851	158337067
hESC	hg18	chr10	393452	1050632
hESC	hg18	chr10	1050632	1400963
hESC	hg18	chr10	1435299	1768350
hESC	hg18	chr10	1769715	2329131
hESC	hg18	chr10	2455869	4065133
hESC	hg18	chr10	4065133	4387391
hESC	hg18	chr10	4387993	4939172
hESC	hg18	chr10	5079187	5558491
hESC	hg18	chr10	5558491	6241116
hESC	hg18	chr10	6325955	6701810
hESC	hg18	chr10	6735677	7035842
hESC	hg18	chr10	7037160	7455651
hESC	hg18	chr10	7457062	7961466
hESC	hg18	chr10	7988682	8204672
hESC	hg18	chr10	8204733	8583769
hESC	hg18	chr10	8583769	9314224
hESC	hg18	chr10	9474878	9927073
hESC	hg18	chr10	9965041	10791981
hESC	hg18	chr10	11278832	11793865
hESC	hg18	chr10	11818115	12171615
hESC	hg18	chr10	12213230	12700928
hESC	hg18	chr10	12743660	13377238
hESC	hg18	chr10	13377238	13677595
hESC	hg18	chr10	13677595	14130117
hESC	hg18	chr10	14252997	14659614
hESC	hg18	chr10	14659614	15015878
hESC	hg18	chr10	15065178	15720243
hESC	hg18	chr10	15849841	16302820
hESC	hg18	chr10	16302821	17394511
hESC	hg18	chr10	17710452	18967782
hESC	hg18	chr10	19033671	19941726
hESC	hg18	chr10	19978321	20551706
hESC	hg18	chr10	20559673	21203730
hESC	hg18	chr10	21203731	21594290
hESC	hg18	chr10	21635869	22491689
hESC	hg18	chr10	22930483	23190308
hESC	hg18	chr10	25427323	25969978
hESC	hg18	chr10	26186806	26872066
hESC	hg18	chr10	27068082	27594887
hESC	hg18	chr10	27792313	28284582
hESC	hg18	chr10	28329342	28591918
hESC	hg18	chr10	28591918	30163671
hESC	hg18	chr10	30201870	30509080
hESC	hg18	chr10	30509080	33660367
hESC	hg18	chr10	33679978	34134451
hESC	hg18	chr10	34160769	34391783
hESC	hg18	chr10	34429376	35332010
hESC	hg18	chr10	35520905	36054850
hESC	hg18	chr10	36168834	36922293
hESC	hg18	chr10	37079844	37429642
hESC	hg18	chr10	37477134	37935490
hESC	hg18	chr10	38101246	38545898
hESC	hg18	chr10	38548815	40768400
hESC	hg18	chr10	40986786	42668211
hESC	hg18	chr10	42669263	43083902
hESC	hg18	chr10	43259700	43697178
hESC	hg18	chr10	43840054	44116854
hESC	hg18	chr10	44116854	44871814
hESC	hg18	chr10	45439380	45876100
hESC	hg18	chr10	45914725	46462539
hESC	hg18	chr10	46981797	47864392
hESC	hg18	chr10	47864393	49062375
hESC	hg18	chr10	49281924	49723583
hESC	hg18	chr10	49766056	50638301
hESC	hg18	chr10	50638329	52141790
hESC	hg18	chr10	52143145	52643551
hESC	hg18	chr10	52817674	53066715
hESC	hg18	chr10	53066715	53934873
hESC	hg18	chr10	54032336	54284409
hESC	hg18	chr10	54571361	55163954
hESC	hg18	chr10	55200501	56650339
hESC	hg18	chr10	56650398	57741482
hESC	hg18	chr10	57783875	58818937
hESC	hg18	chr10	58962632	60073804
hESC	hg18	chr10	60112417	62268856
hESC	hg18	chr10	62268856	63524092
hESC	hg18	chr10	63525518	65088167
hESC	hg18	chr10	65236554	65546411
hESC	hg18	chr10	65739994	66122495
hESC	hg18	chr10	66212231	67202121
hESC	hg18	chr10	67232624	67631883
hESC	hg18	chr10	67764033	69189270
hESC	hg18	chr10	69190941	70002421
hESC	hg18	chr10	70046062	70780432
hESC	hg18	chr10	70941775	71577305
hESC	hg18	chr10	71651746	72026437
hESC	hg18	chr10	72106872	72980785
hESC	hg18	chr10	73018476	73677883
hESC	hg18	chr10	73677884	74232707
hESC	hg18	chr10	74268452	75919314
hESC	hg18	chr10	75960072	76785220
hESC	hg18	chr10	76960388	77385535
hESC	hg18	chr10	77502937	79590431
hESC	hg18	chr10	79832440	80066998
hESC	hg18	chr10	80252250	81014417
hESC	hg18	chr10	81014417	82824454
hESC	hg18	chr10	82984229	84348956
hESC	hg18	chr10	84383018	84851775
hESC	hg18	chr10	84949723	85823293
hESC	hg18	chr10	86041907	86468151
hESC	hg18	chr10	86468151	86743119
hESC	hg18	chr10	86743119	87129818
hESC	hg18	chr10	87308124	87656776
hESC	hg18	chr10	87924515	89083339
hESC	hg18	chr10	89114937	89370412
hESC	hg18	chr10	90025681	91166060
hESC	hg18	chr10	91166060	92437740
hESC	hg18	chr10	92438794	93570909
hESC	hg18	chr10	93623629	93935915
hESC	hg18	chr10	93994186	95676240
hESC	hg18	chr10	96091441	98814013
hESC	hg18	chr10	98814013	100704433
hESC	hg18	chr10	100740496	101233703
hESC	hg18	chr10	101340022	101692653
hESC	hg18	chr10	101781458	102927631
hESC	hg18	chr10	102927631	103457384
hESC	hg18	chr10	103532377	103787274
hESC	hg18	chr10	103797070	104002398
hESC	hg18	chr10	104002399	104274715
IMR90	hg18	chr10	393452	1400963
IMR90	hg18	chr10	1729725	2329131
IMR90	hg18	chr10	2455869	3984308
IMR90	hg18	chr10	4065133	4433946
IMR90	hg18	chr10	4438241	4922844
IMR90	hg18	chr10	4951693	6196608
IMR90	hg18	chr10	6325955	7455651
IMR90	hg18	chr10	7743024	8162260
IMR90	hg18	chr10	8204733	8583769
IMR90	hg18	chr10	8724980	9274925
IMR90	hg18	chr10	9314224	11175816
IMR90	hg18	chr10	11278832	11816913
IMR90	hg18	chr10	11818115	12171615
IMR90	hg18	chr10	12213230	12700928
IMR90	hg18	chr10	12743660	13340368
IMR90	hg18	chr10	13340368	13677595
IMR90	hg18	chr10	13715993	15059935
IMR90	hg18	chr10	15065178	15770921
IMR90	hg18	chr10	15816314	16345156
IMR90	hg18	chr10	16392216	17498213
IMR90	hg18	chr10	17536455	18967782
IMR90	hg18	chr10	18998441	20551706
IMR90	hg18	chr10	20577429	21203730
IMR90	hg18	chr10	21512479	22491689
IMR90	hg18	chr10	22895991	23730225
IMR90	hg18	chr10	25629189	27594887
IMR90	hg18	chr10	27792313	28284582
IMR90	hg18	chr10	28329342	28591918
IMR90	hg18	chr10	28591918	29489719
IMR90	hg18	chr10	29489719	30163671
IMR90	hg18	chr10	30201870	30509080
IMR90	hg18	chr10	30537677	33660367
IMR90	hg18	chr10	33679978	34100871
IMR90	hg18	chr10	34160769	34391783
IMR90	hg18	chr10	34391784	35770025
IMR90	hg18	chr10	35811381	36054850
IMR90	hg18	chr10	36168834	36949039
IMR90	hg18	chr10	36994941	37390806
IMR90	hg18	chr10	37477134	37935490
IMR90	hg18	chr10	38101246	38545898
IMR90	hg18	chr10	38554474	42668211
IMR90	hg18	chr10	42669263	43083902
IMR90	hg18	chr10	43083902	43769237
IMR90	hg18	chr10	43769854	44871814
IMR90	hg18	chr10	45236549	45876100
IMR90	hg18	chr10	45914725	46462539
IMR90	hg18	chr10	47040410	47394212
IMR90	hg18	chr10	47394212	47864392
IMR90	hg18	chr10	48277581	50638301
IMR90	hg18	chr10	50638329	52141790
IMR90	hg18	chr10	52817674	55200492
IMR90	hg18	chr10	55200501	57702035
IMR90	hg18	chr10	57741482	58556114
IMR90	hg18	chr10	58671061	60031357
IMR90	hg18	chr10	60073804	62303249
IMR90	hg18	chr10	62303249	63524092
IMR90	hg18	chr10	63554048	65618492
IMR90	hg18	chr10	65739994	67202121
IMR90	hg18	chr10	67204116	67728594
IMR90	hg18	chr10	67764033	69189270
IMR90	hg18	chr10	69190941	70673019
IMR90	hg18	chr10	70780432	72026437
IMR90	hg18	chr10	72106872	73677883
IMR90	hg18	chr10	73716068	74232707
IMR90	hg18	chr10	74241425	75919314
IMR90	hg18	chr10	75960072	76960388
IMR90	hg18	chr10	76960388	77470434
IMR90	hg18	chr10	77502937	78404324
IMR90	hg18	chr10	78808093	79590431
IMR90	hg18	chr10	79620253	80960731
IMR90	hg18	chr10	81014417	81640614
IMR90	hg18	chr10	81876564	84348956
IMR90	hg18	chr10	84348956	84879798
IMR90	hg18	chr10	84949723	85823293
IMR90	hg18	chr10	85854227	86512186
IMR90	hg18	chr10	86743119	87129818
IMR90	hg18	chr10	87234941	87656776
IMR90	hg18	chr10	87924515	88268951
IMR90	hg18	chr10	88269621	88752602
IMR90	hg18	chr10	89086986	89983270
IMR90	hg18	chr10	89990509	91127524
IMR90	hg18	chr10	91166060	93973046
IMR90	hg18	chr10	93994186	98246653
IMR90	hg18	chr10	98814013	100704433
IMR90	hg18	chr10	100740496	101184854
IMR90	hg18	chr10	101233773	102927631
IMR90	hg18	chr10	102927631	103330150
IMR90	hg18	chr10	103532377	103787274
IMR90	hg18	chr10	103797070	104002398
IMR90	hg18	chr10	104042348	104274715
mESC	mm9	chr10	394110	993076
mESC	mm9	chr10	1006339	1753023
mESC	mm9	chr10	1753505	2329064
mESC	mm9	chr10	2431064	3909549
mESC	mm9	chr10	3909549	4937454
mESC	mm9	chr10	5088372	5604249
mESC	mm9	chr10	5635735	6171086
mESC	mm9	chr10	6338088	7966146
mESC	mm9	chr10	8158610	11162356
mESC	mm9	chr10	11278832	11499656
mESC	mm9	chr10	11513330	11787212
mESC	mm9	chr10	11821151	12207852
mESC	mm9	chr10	12207852	13646160
mESC	mm9	chr10	13714696	15334316
mESC	mm9	chr10	15334316	16326488
mESC	mm9	chr10	16332775	17480998
mESC	mm9	chr10	17741171	18931255
mESC	mm9	chr10	18973118	19386732
mESC	mm9	chr10	19386732	20550536
mESC	mm9	chr10	20557005	20840759
mESC	mm9	chr10	20877760	26181134
mESC	mm9	chr10	26190770	26800728
mESC	mm9	chr10	26800959	28577703
mESC	mm9	chr10	28577703	30511828
mESC	mm9	chr10	30513622	32970100
mESC	mm9	chr10	32972183	33655438
mESC	mm9	chr10	33656309	34469626
mESC	mm9	chr10	34472586	36261404
mESC	mm9	chr10	36261404	36818312
mESC	mm9	chr10	36938381	38545213
mESC	mm9	chr10	38549969	40508446
mESC	mm9	chr10	40770843	42656904
mESC	mm9	chr10	42696477	44108471
mESC	mm9	chr10	44108471	44643711
mESC	mm9	chr10	44658605	45206111
mESC	mm9	chr10	45256788	45719399
mESC	mm9	chr10	45923277	47858496
mESC	mm9	chr10	48266462	50632351
mESC	mm9	chr10	50633608	51418548
mESC	mm9	chr10	51418548	52838586
mESC	mm9	chr10	53027767	54434976
mESC	mm9	chr10	54633413	54892944
mESC	mm9	chr10	55131685	56583454
mESC	mm9	chr10	56654659	57722490
mESC	mm9	chr10	57868400	58548599
mESC	mm9	chr10	59290891	59544099
mESC	mm9	chr10	59575342	60237459
mESC	mm9	chr10	60237459	62287689
mESC	mm9	chr10	62288689	65465051
mESC	mm9	chr10	65739994	66112977
mESC	mm9	chr10	66145835	67224563
mESC	mm9	chr10	67224685	67698170
mESC	mm9	chr10	67699482	69188764
mESC	mm9	chr10	69188771	70057470
mESC	mm9	chr10	70057604	70717808
mESC	mm9	chr10	70805704	71624252
mESC	mm9	chr10	71627982	71952705
mESC	mm9	chr10	72025132	72998878
mESC	mm9	chr10	72998939	73689217
mESC	mm9	chr10	73689217	74166962
mESC	mm9	chr10	74241692	75958329
mESC	mm9	chr10	75958422	76167355
mESC	mm9	chr10	76358637	76971977
mESC	mm9	chr10	76971977	77405124
mESC	mm9	chr10	77563912	78670815
mESC	mm9	chr10	78709391	79826491
mESC	mm9	chr10	79832393	80998352
mESC	mm9	chr10	80998352	81653811
mESC	mm9	chr10	81654348	81858091
mESC	mm9	chr10	81858885	82804900
mESC	mm9	chr10	83098228	84796488
mESC	mm9	chr10	84797346	85658302
mESC	mm9	chr10	86042010	86762233
mESC	mm9	chr10	86762233	87121765
mESC	mm9	chr10	87242952	87786064
mESC	mm9	chr10	87817993	89050663
mESC	mm9	chr10	89096808	89880381
mESC	mm9	chr10	90004583	91154739
mESC	mm9	chr10	91154739	92367070
mESC	mm9	chr10	92616466	93958242
mESC	mm9	chr10	93958242	95841600
mESC	mm9	chr10	95841600	98304301
mESC	mm9	chr10	98476052	101168226
mESC	mm9	chr10	101200197	102932235
mESC	mm9	chr10	102933086	103786968
mESC	mm9	chr10	103818689	104270270
cortex	mm9	chr10	394110	993076
cortex	mm9	chr10	1116922	2329064
cortex	mm9	chr10	2431064	4419064
cortex	mm9	chr10	4994051	6171086
cortex	mm9	chr10	6338088	7966146
cortex	mm9	chr10	8158610	8557912
cortex	mm9	chr10	8632641	11162356
cortex	mm9	chr10	11278832	11787212
cortex	mm9	chr10	11821151	12027732
cortex	mm9	chr10	12372670	13221913
cortex	mm9	chr10	13386591	15770358
cortex	mm9	chr10	15770358	16249294
cortex	mm9	chr10	16332775	18973118
cortex	mm9	chr10	18973118	20550536
cortex	mm9	chr10	20780030	25403783
cortex	mm9	chr10	25562757	28331854
cortex	mm9	chr10	28577703	30109189
cortex	mm9	chr10	30513622	33655438
cortex	mm9	chr10	33681919	34413533
cortex	mm9	chr10	34413533	36261404
cortex	mm9	chr10	36552224	38545213
cortex	mm9	chr10	38549969	42696477
cortex	mm9	chr10	42696477	44643711
cortex	mm9	chr10	44658605	45859423
cortex	mm9	chr10	45923277	46462670
cortex	mm9	chr10	46463774	47010820
cortex	mm9	chr10	47863754	50632351
cortex	mm9	chr10	50633608	52642662
cortex	mm9	chr10	52838784	54579889
cortex	mm9	chr10	54579889	56651736
cortex	mm9	chr10	56654659	57773898
cortex	mm9	chr10	57912229	58797588
cortex	mm9	chr10	59070364	59544099
cortex	mm9	chr10	59600917	60005704
cortex	mm9	chr10	60237459	62287689
cortex	mm9	chr10	62288689	65081629
cortex	mm9	chr10	65232455	65544790
cortex	mm9	chr10	65739994	67181802
cortex	mm9	chr10	67224685	67698170
cortex	mm9	chr10	68073333	70020778
cortex	mm9	chr10	70057604	70728211
cortex	mm9	chr10	70946543	71952705
cortex	mm9	chr10	72025132	72663178
cortex	mm9	chr10	72797346	73689217
cortex	mm9	chr10	73828245	74533087
cortex	mm9	chr10	74533088	77372209
cortex	mm9	chr10	77456084	79826491
cortex	mm9	chr10	79832393	81858091
cortex	mm9	chr10	81858885	82804900
cortex	mm9	chr10	83098228	83634145
cortex	mm9	chr10	83683175	84860097
cortex	mm9	chr10	84896468	87201280
cortex	mm9	chr10	87242952	87786064
cortex	mm9	chr10	87817993	91154739
cortex	mm9	chr10	91220262	93958242
cortex	mm9	chr10	93958242	100721748
cortex	mm9	chr10	100764310	101197414
cortex	mm9	chr10	101293024	102932235
cortex	mm9	chr10	102933086	103786968
mouse_liver	mm10	chr10	483269	993076
mouse_liver	mm10	chr10	1139444	1436132
mouse_liver	mm10	chr10	1437766	1753023
mouse_liver	mm10	chr10	1753505	2000351
mouse_liver	mm10	chr10	2054588	2329064
mouse_liver	mm10	chr10	2431064	2712292
mouse_liver	mm10	chr10	2776260	3880030
mouse_liver	mm10	chr10	4075147	4408424
mouse_liver	mm10	chr10	4667554	4937132
mouse_liver	mm10	chr10	5088372	5478700
mouse_liver	mm10	chr10	5765770	6171086
mouse_liver	mm10	chr10	6360834	6683423
mouse_liver	mm10	chr10	6685183	7478130
mouse_liver	mm10	chr10	7478131	7940508
mouse_liver	mm10	chr10	8137565	8576380
mouse_liver	mm10	chr10	8591257	9073036
mouse_liver	mm10	chr10	9073037	9454779
mouse_liver	mm10	chr10	9462251	9997176
mouse_liver	mm10	chr10	10146095	10493902
mouse_liver	mm10	chr10	10695059	10987835
mouse_liver	mm10	chr10	11278832	11787212
mouse_liver	mm10	chr10	11829810	12787430
mouse_liver	mm10	chr10	12787431	13164769
mouse_liver	mm10	chr10	13164770	13368444
mouse_liver	mm10	chr10	13368841	13691123
mouse_liver	mm10	chr10	13695698	14604365
mouse_liver	mm10	chr10	14680308	15086464
mouse_liver	mm10	chr10	15090003	15341197
mouse_liver	mm10	chr10	15805824	16336196
mouse_liver	mm10	chr10	16336197	17508765
mouse_liver	mm10	chr10	17508766	18279169
mouse_liver	mm10	chr10	18279890	19401462
mouse_liver	mm10	chr10	19401463	19943751
mouse_liver	mm10	chr10	19945090	20406737
mouse_liver	mm10	chr10	20557005	20866542
mouse_liver	mm10	chr10	20884583	22122721
mouse_liver	mm10	chr10	22122722	22389092
mouse_liver	mm10	chr10	22876940	23107411
mouse_liver	mm10	chr10	25584501	26864051
mouse_liver	mm10	chr10	27137074	27361241
mouse_liver	mm10	chr10	27760074	28268094
mouse_liver	mm10	chr10	28295273	29297500
mouse_liver	mm10	chr10	29393149	29678405
mouse_liver	mm10	chr10	29678781	30159840
mouse_liver	mm10	chr10	30159841	30533978
mouse_liver	mm10	chr10	30534919	31085889
mouse_liver	mm10	chr10	31138198	32613527
mouse_liver	mm10	chr10	32613528	32912859
mouse_liver	mm10	chr10	33170528	33660369
mouse_liver	mm10	chr10	33662036	34165456
mouse_liver	mm10	chr10	34165551	34428777
mouse_liver	mm10	chr10	34496714	35427741
mouse_liver	mm10	chr10	35431661	35785198
mouse_liver	mm10	chr10	35788192	36238381
mouse_liver	mm10	chr10	36250703	36772644
mouse_liver	mm10	chr10	36838792	37693001
mouse_liver	mm10	chr10	37693002	38545213
mouse_liver	mm10	chr10	38680442	39221897
mouse_liver	mm10	chr10	39328343	41049000
mouse_liver	mm10	chr10	41118153	41507301
mouse_liver	mm10	chr10	41551553	41969006
mouse_liver	mm10	chr10	41977292	42646978
mouse_liver	mm10	chr10	42808670	43116021
mouse_liver	mm10	chr10	43247935	43516655
mouse_liver	mm10	chr10	43521059	43990605
mouse_liver	mm10	chr10	44155577	44618617
mouse_liver	mm10	chr10	44658605	44876111
mouse_liver	mm10	chr10	44876112	45076335
mouse_liver	mm10	chr10	45256788	45685086
mouse_liver	mm10	chr10	45686245	45927394
mouse_liver	mm10	chr10	45927395	46414082
mouse_liver	mm10	chr10	46414083	47011007
mouse_liver	mm10	chr10	47016763	47395041
mouse_liver	mm10	chr10	47395060	47858496
mouse_liver	mm10	chr10	47863754	48275628
mouse_liver	mm10	chr10	48278503	49076529
mouse_liver	mm10	chr10	49076530	50625365
mouse_liver	mm10	chr10	50767029	51240760
mouse_liver	mm10	chr10	51240761	51496046
mouse_liver	mm10	chr10	51496047	52127236
mouse_liver	mm10	chr10	52415937	52828250
mouse_liver	mm10	chr10	52831046	53056520
mouse_liver	mm10	chr10	53230531	53682193
mouse_liver	mm10	chr10	53682194	53954391
mouse_liver	mm10	chr10	54107081	54587536
mouse_liver	mm10	chr10	54590981	55208051
mouse_liver	mm10	chr10	55209501	57736545
mouse_liver	mm10	chr10	57952298	58173528
mouse_liver	mm10	chr10	58459614	58797588
mouse_liver	mm10	chr10	58809038	59022473
mouse_liver	mm10	chr10	59022474	59327381
mouse_liver	mm10	chr10	59629907	60327596
mouse_liver	mm10	chr10	60748702	61281475
mouse_liver	mm10	chr10	61384198	61686158
mouse_liver	mm10	chr10	61686159	62145706
mouse_liver	mm10	chr10	62296785	63934137
mouse_liver	mm10	chr10	63936082	64460951
mouse_liver	mm10	chr10	65042055	65612665
mouse_liver	mm10	chr10	65739994	66118715
mouse_liver	mm10	chr10	66119368	67153966
mouse_liver	mm10	chr10	67248694	67716233
mouse_liver	mm10	chr10	67719406	68234148
mouse_liver	mm10	chr10	68326070	69074799
mouse_liver	mm10	chr10	69338009	70059461
mouse_liver	mm10	chr10	70066855	70728211
mouse_liver	mm10	chr10	70761414	70978329
mouse_liver	mm10	chr10	70978330	71577288
mouse_liver	mm10	chr10	72007712	72408274
mouse_liver	mm10	chr10	72410978	72659252
mouse_liver	mm10	chr10	72801084	73011109
mouse_liver	mm10	chr10	73027289	73646484
mouse_liver	mm10	chr10	73811248	74220972
mouse_liver	mm10	chr10	74245110	75896815
mouse_liver	mm10	chr10	75896816	76282729
mouse_liver	mm10	chr10	76358637	77405679
mouse_liver	mm10	chr10	77939020	78266666
mouse_liver	mm10	chr10	78267021	79595362
mouse_liver	mm10	chr10	79595657	79831615
mouse_liver	mm10	chr10	79831894	80068073
mouse_liver	mm10	chr10	80395097	81004579
mouse_liver	mm10	chr10	81006432	81291266
mouse_liver	mm10	chr10	81344755	81646454
mouse_liver	mm10	chr10	81648570	81879124
mouse_liver	mm10	chr10	81886552	82119445
mouse_liver	mm10	chr10	82239932	82570994
mouse_liver	mm10	chr10	82572289	82801547
mouse_liver	mm10	chr10	83235516	83672963
mouse_liver	mm10	chr10	83672964	83930793
mouse_liver	mm10	chr10	84000449	84366745
mouse_liver	mm10	chr10	84367773	84848186
mouse_liver	mm10	chr10	84848187	85681509
mouse_liver	mm10	chr10	86034383	86480714
mouse_liver	mm10	chr10	86480715	86750120
mouse_liver	mm10	chr10	87806477	88312238
mouse_liver	mm10	chr10	88312239	89000518
mouse_liver	mm10	chr10	89000519	91659028
mouse_liver	mm10	chr10	91707322	92924436
mouse_liver	mm10	chr10	92925538	93367787
mouse_liver	mm10	chr10	93367788	93970787
mouse_liver	mm10	chr10	94001573	94695070
mouse_liver	mm10	chr10	95025931	95432065
mouse_liver	mm10	chr10	95432074	96487899
mouse_liver	mm10	chr10	96569932	97775541
mouse_liver	mm10	chr10	97869708	100721748
mouse_liver	mm10	chr10	100847099	101186366
mouse_liver	mm10	chr10	101186572	101755261
mouse_liver	mm10	chr10	101768051	102685390
mouse_liver	mm10	chr10	102686267	102939225
mouse_liver	mm10	chr10	102939226	103521049
mouse_liver	mm10	chr10	103521845	103786968
mouse_liver	mm10	chr10	103983656	104270270
dog_liver	canfam3	chr10	562760	997913
dog_liver	canfam3	chr10	1421398	1760997
dog_liver	canfam3	chr10	1760998	2329131
dog_liver	canfam3	chr10	2441726	3854866
dog_liver	canfam3	chr10	3854867	4055187
dog_liver	canfam3	chr10	4055188	4406605
dog_liver	canfam3	chr10	4406606	4659607
dog_liver	canfam3	chr10	4667554	4934894
dog_liver	canfam3	chr10	5075351	5597240
dog_liver	canfam3	chr10	5597487	6272878
dog_liver	canfam3	chr10	6400557	7049438
dog_liver	canfam3	chr10	7050496	7746201
dog_liver	canfam3	chr10	7746203	8140520
dog_liver	canfam3	chr10	8140521	9039846
dog_liver	canfam3	chr10	9039847	9466028
dog_liver	canfam3	chr10	9466029	10214150
dog_liver	canfam3	chr10	10214151	10504530
dog_liver	canfam3	chr10	10504531	11001495
dog_liver	canfam3	chr10	11447628	11816657
dog_liver	canfam3	chr10	11819109	12063472
dog_liver	canfam3	chr10	12063473	12734106
dog_liver	canfam3	chr10	12734107	13168063
dog_liver	canfam3	chr10	13168089	13687353
dog_liver	canfam3	chr10	13687354	14657588
dog_liver	canfam3	chr10	14657589	15051190
dog_liver	canfam3	chr10	15051191	15845589
dog_liver	canfam3	chr10	15845590	16334275
dog_liver	canfam3	chr10	16334276	17782067
dog_liver	canfam3	chr10	17782068	18590993
dog_liver	canfam3	chr10	18590998	18964715
dog_liver	canfam3	chr10	18964716	19410568
dog_liver	canfam3	chr10	19410569	20551674
dog_liver	canfam3	chr10	20564218	20959483
dog_liver	canfam3	chr10	20959484	21763250
dog_liver	canfam3	chr10	21763266	22115638
dog_liver	canfam3	chr10	22115639	22458310
dog_liver	canfam3	chr10	22971147	23429420
dog_liver	canfam3	chr10	25647389	26062238
dog_liver	canfam3	chr10	26062239	26327259
dog_liver	canfam3	chr10	26386779	26870687
dog_liver	canfam3	chr10	26870688	27322516
dog_liver	canfam3	chr10	28285533	30125049
dog_liver	canfam3	chr10	30125050	30531132
dog_liver	canfam3	chr10	30531133	32242867
dog_liver	canfam3	chr10	32242868	32609669
dog_liver	canfam3	chr10	32611259	32931075
dog_liver	canfam3	chr10	32931076	33659305
dog_liver	canfam3	chr10	33659306	34134267
dog_liver	canfam3	chr10	34159401	34444116
dog_liver	canfam3	chr10	34444333	34804657
dog_liver	canfam3	chr10	34807864	35536199
dog_liver	canfam3	chr10	35536200	35804892
dog_liver	canfam3	chr10	35804914	36493861
dog_liver	canfam3	chr10	36493862	37671155
dog_liver	canfam3	chr10	37671342	38546107
dog_liver	canfam3	chr10	38548817	42357965
dog_liver	canfam3	chr10	42357966	44070825
dog_liver	canfam3	chr10	44070826	44643332
dog_liver	canfam3	chr10	44643333	44902550
dog_liver	canfam3	chr10	44902551	45236306
dog_liver	canfam3	chr10	45428993	45689483
dog_liver	canfam3	chr10	45879432	46443375
dog_liver	canfam3	chr10	46638494	46993270
dog_liver	canfam3	chr10	46996045	47412789
dog_liver	canfam3	chr10	47412790	47882848
dog_liver	canfam3	chr10	47882849	48281829
dog_liver	canfam3	chr10	48281830	49770542
dog_liver	canfam3	chr10	49919469	50623054
dog_liver	canfam3	chr10	50789990	51249731
dog_liver	canfam3	chr10	51416871	52127490
dog_liver	canfam3	chr10	52127491	52758810
dog_liver	canfam3	chr10	52758811	53071754
dog_liver	canfam3	chr10	53071755	53636698
dog_liver	canfam3	chr10	53636699	53938994
dog_liver	canfam3	chr10	53938997	54283463
dog_liver	canfam3	chr10	54283464	54803600
dog_liver	canfam3	chr10	54803601	56655410
dog_liver	canfam3	chr10	56855098	57742467
dog_liver	canfam3	chr10	57930535	58343023
dog_liver	canfam3	chr10	58392962	58670101
dog_liver	canfam3	chr10	58863495	59325057
dog_liver	canfam3	chr10	59643158	60079595
dog_liver	canfam3	chr10	60282960	60638277
dog_liver	canfam3	chr10	60638279	61292555
dog_liver	canfam3	chr10	61292556	61642188
dog_liver	canfam3	chr10	61642189	62145705
dog_liver	canfam3	chr10	62297463	65028882
dog_liver	canfam3	chr10	65028883	65381813
dog_liver	canfam3	chr10	65381814	65618492
dog_liver	canfam3	chr10	65926487	66132694
dog_liver	canfam3	chr10	66295120	67154429
dog_liver	canfam3	chr10	67154430	67719238
dog_liver	canfam3	chr10	67894014	68381279
dog_liver	canfam3	chr10	68381280	69203648
dog_liver	canfam3	chr10	69203649	70037355
dog_liver	canfam3	chr10	70037356	70725406
dog_liver	canfam3	chr10	70725407	70984844
dog_liver	canfam3	chr10	70984845	71628471
dog_liver	canfam3	chr10	71633613	72014545
dog_liver	canfam3	chr10	72017923	72832199
dog_liver	canfam3	chr10	73020395	73630956
dog_liver	canfam3	chr10	73813537	74230949
dog_liver	canfam3	chr10	74230950	74575069
dog_liver	canfam3	chr10	74575070	75922221
dog_liver	canfam3	chr10	75922222	76320183
dog_liver	canfam3	chr10	76325736	76796792
dog_liver	canfam3	chr10	76811348	77395501
dog_liver	canfam3	chr10	77587877	78182871
dog_liver	canfam3	chr10	78182872	78728822
dog_liver	canfam3	chr10	78728823	79631415
dog_liver	canfam3	chr10	79831894	80067815
dog_liver	canfam3	chr10	80396764	81014859
dog_liver	canfam3	chr10	81020914	81892118
dog_liver	canfam3	chr10	81895874	82100415
dog_liver	canfam3	chr10	82100416	82323266
dog_liver	canfam3	chr10	82338573	83058397
dog_liver	canfam3	chr10	83058398	83690354
dog_liver	canfam3	chr10	83690355	84842843
dog_liver	canfam3	chr10	85009267	85331719
dog_liver	canfam3	chr10	86030612	86754950
dog_liver	canfam3	chr10	87257940	87803440
dog_liver	canfam3	chr10	87945979	88311639
dog_liver	canfam3	chr10	88311640	89067166
dog_liver	canfam3	chr10	89067167	89271396
dog_liver	canfam3	chr10	89329671	92399878
dog_liver	canfam3	chr10	92399879	93342546
dog_liver	canfam3	chr10	93342547	93977688
dog_liver	canfam3	chr10	93977689	94448850
dog_liver	canfam3	chr10	94448851	98252926
dog_liver	canfam3	chr10	98252927	99644225
dog_liver	canfam3	chr10	99839769	100731871
dog_liver	canfam3	chr10	100731872	101208391
dog_liver	canfam3	chr10	101210437	101759681
dog_liver	canfam3	chr10	101759682	102192678
dog_liver	canfam3	chr10	102192679	102918669
dog_liver	canfam3	chr10	102919312	103787851
dog_liver	canfam3	chr10	103983732	104274699
hESC	hg18	chr11	59567	545029
hESC	hg18	chr11	625912	1592595
hESC	hg18	chr11	1753003	2910350
hESC	hg18	chr11	2929888	3727482
hESC	hg18	chr11	3801286	4260297
hESC	hg18	chr11	4473622	5490390
hESC	hg18	chr11	5561148	5975741
hESC	hg18	chr11	6199234	6708732
hESC	hg18	chr11	6708817	7433013
hESC	hg18	chr11	7493445	8225241
hESC	hg18	chr11	8262757	9199220
hESC	hg18	chr11	9380818	10006527
hESC	hg18	chr11	10147649	11196446
hESC	hg18	chr11	11196446	12358996
hESC	hg18	chr11	12358996	13426255
hESC	hg18	chr11	13434096	14166710
hESC	hg18	chr11	14166756	14536288
hESC	hg18	chr11	14539586	16175389
hESC	hg18	chr11	16175389	17536780
hESC	hg18	chr11	17580071	18281493
hESC	hg18	chr11	18349355	19247341
hESC	hg18	chr11	19287892	19560398
hESC	hg18	chr11	19560398	20352164
hESC	hg18	chr11	20375040	20883471
hESC	hg18	chr11	20883471	21114973
hESC	hg18	chr11	21189637	22141447
hESC	hg18	chr11	22141447	23210726
hESC	hg18	chr11	23211059	24242007
hESC	hg18	chr11	24316373	24834042
hESC	hg18	chr11	24834042	25205314
hESC	hg18	chr11	25208291	25927629
hESC	hg18	chr11	25930254	27219434
hESC	hg18	chr11	27219434	27875347
hESC	hg18	chr11	27875347	28263754
hESC	hg18	chr11	28263754	29213406
hESC	hg18	chr11	29222152	29644292
hESC	hg18	chr11	29647312	29983866
hESC	hg18	chr11	29983866	30673891
hESC	hg18	chr11	30740268	32729643
hESC	hg18	chr11	32771368	33841101
hESC	hg18	chr11	34061424	34342679
hESC	hg18	chr11	34349501	35466793
hESC	hg18	chr11	35466836	36407273
hESC	hg18	chr11	36408430	38163001
hESC	hg18	chr11	38191335	40052851
hESC	hg18	chr11	40053089	43285798
hESC	hg18	chr11	43286342	43696924
hESC	hg18	chr11	44515351	44730104
hESC	hg18	chr11	44934376	45557998
hESC	hg18	chr11	45559057	46001689
hESC	hg18	chr11	46059168	47207312
hESC	hg18	chr11	47236564	47908615
hESC	hg18	chr11	47914835	48536113
hESC	hg18	chr11	48576620	49242758
hESC	hg18	chr11	49242758	49467995
hESC	hg18	chr11	49484423	49868259
hESC	hg18	chr11	49919582	50394382
hESC	hg18	chr11	50394382	55409499
hESC	hg18	chr11	55561763	59244524
hESC	hg18	chr11	59750185	60364443
hESC	hg18	chr11	60405316	60877216
hESC	hg18	chr11	60877216	61465578
hESC	hg18	chr11	61498918	61897024
hESC	hg18	chr11	61981909	62288664
hESC	hg18	chr11	62379391	62917766
hESC	hg18	chr11	62996603	63277623
hESC	hg18	chr11	63393694	63905068
hESC	hg18	chr11	63905068	66496438
hESC	hg18	chr11	66528365	67237640
hESC	hg18	chr11	67274424	67676731
hESC	hg18	chr11	67692871	68204788
hESC	hg18	chr11	68204788	68573597
hESC	hg18	chr11	68585941	69166487
hESC	hg18	chr11	69166488	69718409
hESC	hg18	chr11	69719712	70869040
hESC	hg18	chr11	70956587	71216952
hESC	hg18	chr11	71216952	72003313
hESC	hg18	chr11	72003372	72257046
hESC	hg18	chr11	72288246	72580320
hESC	hg18	chr11	72580321	72990311
hESC	hg18	chr11	73058219	74051324
hESC	hg18	chr11	74079738	74377481
hESC	hg18	chr11	74377481	75248916
hESC	hg18	chr11	75248917	76733869
hESC	hg18	chr11	76771631	78283639
hESC	hg18	chr11	78283854	78975339
hESC	hg18	chr11	78975340	80433814
hESC	hg18	chr11	80638121	80955752
hESC	hg18	chr11	81038677	81843542
hESC	hg18	chr11	82030709	82344216
hESC	hg18	chr11	82354627	82867306
hESC	hg18	chr11	82867306	84941769
hESC	hg18	chr11	84942047	86187122
hESC	hg18	chr11	86187122	86634447
hESC	hg18	chr11	86634863	86930180
hESC	hg18	chr11	86930803	87519545
hESC	hg18	chr11	87519720	87964530
hESC	hg18	chr11	87999572	88439952
hESC	hg18	chr11	88477645	90045311
hESC	hg18	chr11	90045825	91437955
hESC	hg18	chr11	91615624	92191268
hESC	hg18	chr11	92328705	92951656
hESC	hg18	chr11	92951656	93210469
hESC	hg18	chr11	93590635	93869111
hESC	hg18	chr11	93981210	94542789
hESC	hg18	chr11	94542789	95444058
hESC	hg18	chr11	95444059	95796731
hESC	hg18	chr11	95796968	96246176
hESC	hg18	chr11	96246176	97610490
hESC	hg18	chr11	97610490	98185559
hESC	hg18	chr11	98185565	98595314
hESC	hg18	chr11	98598121	98829978
hESC	hg18	chr11	98829978	99243409
hESC	hg18	chr11	99243952	99556850
hESC	hg18	chr11	99557202	100053041
hESC	hg18	chr11	100209004	100444772
hESC	hg18	chr11	100445238	100655252
hESC	hg18	chr11	100761910	100998882
hESC	hg18	chr11	100998883	101285409
hESC	hg18	chr11	101287271	101532217
hESC	hg18	chr11	101675823	102423783
hESC	hg18	chr11	102423783	103114474
hESC	hg18	chr11	103231406	103797111
hESC	hg18	chr11	103835316	104161940
hESC	hg18	chr11	104307532	104640024
hESC	hg18	chr11	104640892	104931017
hESC	hg18	chr11	105267532	105627414
hESC	hg18	chr11	106124386	106415496
hESC	hg18	chr11	106421455	106699978
hESC	hg18	chr11	106701202	107081120
IMR90	hg18	chr11	59567	545029
IMR90	hg18	chr11	625912	827219
IMR90	hg18	chr11	943803	1592595
IMR90	hg18	chr11	1753003	2910350
IMR90	hg18	chr11	2915762	3606194
IMR90	hg18	chr11	3801286	4260297
IMR90	hg18	chr11	4425077	5561147
IMR90	hg18	chr11	5561148	6199233
IMR90	hg18	chr11	6199234	6665560
IMR90	hg18	chr11	6708817	7396761
IMR90	hg18	chr11	7493445	8996379
IMR90	hg18	chr11	9085855	9340664
IMR90	hg18	chr11	9380818	9735626
IMR90	hg18	chr11	9735626	9977647
IMR90	hg18	chr11	10147649	10854099
IMR90	hg18	chr11	10889995	14166710
IMR90	hg18	chr11	14166756	14536288
IMR90	hg18	chr11	14539586	14777812
IMR90	hg18	chr11	15118666	16175389
IMR90	hg18	chr11	16175389	18786685
IMR90	hg18	chr11	18838251	19434677
IMR90	hg18	chr11	19560398	20375040
IMR90	hg18	chr11	20375040	20707580
IMR90	hg18	chr11	20707581	21564226
IMR90	hg18	chr11	21638251	22092257
IMR90	hg18	chr11	22092257	24316373
IMR90	hg18	chr11	24316373	24834042
IMR90	hg18	chr11	24834042	25157952
IMR90	hg18	chr11	25208291	25927629
IMR90	hg18	chr11	26254236	27219434
IMR90	hg18	chr11	27219434	27875347
IMR90	hg18	chr11	27875347	28263754
IMR90	hg18	chr11	28263754	28771121
IMR90	hg18	chr11	28928026	29213406
IMR90	hg18	chr11	29222152	29644292
IMR90	hg18	chr11	29647312	29983866
IMR90	hg18	chr11	29983866	30634277
IMR90	hg18	chr11	30740268	32729643
IMR90	hg18	chr11	32729643	36380842
IMR90	hg18	chr11	36380842	38163001
IMR90	hg18	chr11	38191335	38557618
IMR90	hg18	chr11	38677778	40084774
IMR90	hg18	chr11	40170729	43285798
IMR90	hg18	chr11	43338137	43776106
IMR90	hg18	chr11	43781977	44043423
IMR90	hg18	chr11	44215732	44785028
IMR90	hg18	chr11	44797644	45539493
IMR90	hg18	chr11	45551045	46001689
IMR90	hg18	chr11	46059168	47908615
IMR90	hg18	chr11	47914835	48536113
IMR90	hg18	chr11	48536113	48906006
IMR90	hg18	chr11	48906006	49207287
IMR90	hg18	chr11	49207287	50436245
IMR90	hg18	chr11	50526674	55561763
IMR90	hg18	chr11	55600781	59729071
IMR90	hg18	chr11	59750185	60405312
IMR90	hg18	chr11	60449267	60877216
IMR90	hg18	chr11	60877216	61930671
IMR90	hg18	chr11	61981909	62288664
IMR90	hg18	chr11	62379391	63905068
IMR90	hg18	chr11	63905068	66496438
IMR90	hg18	chr11	66528365	67237640
IMR90	hg18	chr11	67237640	67728997
IMR90	hg18	chr11	67792171	68204788
IMR90	hg18	chr11	68204788	68573597
IMR90	hg18	chr11	68585941	69134359
IMR90	hg18	chr11	69134360	69718409
IMR90	hg18	chr11	69719712	70869040
IMR90	hg18	chr11	70869240	71180345
IMR90	hg18	chr11	71180345	72003313
IMR90	hg18	chr11	72003372	72257046
IMR90	hg18	chr11	72314793	72542031
IMR90	hg18	chr11	72580321	73604123
IMR90	hg18	chr11	73656862	74051324
IMR90	hg18	chr11	74051324	75217762
IMR90	hg18	chr11	75217762	75648370
IMR90	hg18	chr11	75648370	78323309
IMR90	hg18	chr11	78323309	78524473
IMR90	hg18	chr11	78565547	80996962
IMR90	hg18	chr11	81066159	82831703
IMR90	hg18	chr11	82831703	84903602
IMR90	hg18	chr11	84942047	86121668
IMR90	hg18	chr11	86187122	86858578
IMR90	hg18	chr11	86930803	87519545
IMR90	hg18	chr11	87519720	87994573
IMR90	hg18	chr11	88027763	88477596
IMR90	hg18	chr11	88508087	89861496
IMR90	hg18	chr11	89965821	91437955
IMR90	hg18	chr11	91483098	92133678
IMR90	hg18	chr11	92328705	92951656
IMR90	hg18	chr11	92951656	93287479
IMR90	hg18	chr11	93594145	94542789
IMR90	hg18	chr11	94542789	95444058
IMR90	hg18	chr11	95444059	95761705
IMR90	hg18	chr11	95761705	96246176
IMR90	hg18	chr11	96246176	97573313
IMR90	hg18	chr11	97581837	97995800
IMR90	hg18	chr11	97995800	98210014
IMR90	hg18	chr11	98210043	98595314
IMR90	hg18	chr11	98768416	99556850
IMR90	hg18	chr11	99557202	100053041
IMR90	hg18	chr11	100053041	100655252
IMR90	hg18	chr11	100761910	100998882
IMR90	hg18	chr11	100998883	101285409
IMR90	hg18	chr11	101287271	101532217
IMR90	hg18	chr11	101643400	103068629
IMR90	hg18	chr11	103132227	103420135
IMR90	hg18	chr11	103420223	103797111
IMR90	hg18	chr11	103835316	104161940
IMR90	hg18	chr11	104640892	104911425
IMR90	hg18	chr11	105176478	105564664
IMR90	hg18	chr11	105570039	105847004
IMR90	hg18	chr11	106171934	106415496
IMR90	hg18	chr11	106421455	106888873
mESC	mm9	chr11	38190	1682947
mESC	mm9	chr11	2518678	4322527
mESC	mm9	chr11	4566273	5523523
mESC	mm9	chr11	5549707	6205542
mESC	mm9	chr11	6274261	6613808
mESC	mm9	chr11	6739822	7424868
mESC	mm9	chr11	7468047	9243082
mESC	mm9	chr11	9380829	10047274
mESC	mm9	chr11	10088431	10463338
mESC	mm9	chr11	10463338	11093616
mESC	mm9	chr11	11204683	13444777
mESC	mm9	chr11	13602932	14166447
mESC	mm9	chr11	14168060	14494019
mESC	mm9	chr11	14705891	16187796
mESC	mm9	chr11	16198755	19268563
mESC	mm9	chr11	19268733	20395880
mESC	mm9	chr11	20406357	21104650
mESC	mm9	chr11	21104650	21560555
mESC	mm9	chr11	21560556	22139684
mESC	mm9	chr11	22139684	24290587
mESC	mm9	chr11	24555670	25194223
mESC	mm9	chr11	25239269	25905605
mESC	mm9	chr11	25940709	27216081
mESC	mm9	chr11	27255144	27925016
mESC	mm9	chr11	27925027	28232451
mESC	mm9	chr11	28284527	29242223
mESC	mm9	chr11	29246141	29588057
mESC	mm9	chr11	29727955	29942663
mESC	mm9	chr11	29999229	30768362
mESC	mm9	chr11	30772075	32715288
mESC	mm9	chr11	32763445	35588227
mESC	mm9	chr11	36235471	36604807
mESC	mm9	chr11	36669437	38097900
mESC	mm9	chr11	38144439	40160511
mESC	mm9	chr11	40190712	43281645
mESC	mm9	chr11	43349499	43696419
mESC	mm9	chr11	43808956	44043423
mESC	mm9	chr11	44125026	44700465
mESC	mm9	chr11	44926901	45477068
mESC	mm9	chr11	45689487	46001650
mESC	mm9	chr11	46059364	46453118
mESC	mm9	chr11	46481548	46962083
mESC	mm9	chr11	46982174	47254897
mESC	mm9	chr11	47270822	48561495
mESC	mm9	chr11	48653009	49250525
mESC	mm9	chr11	49282501	50401772
mESC	mm9	chr11	50476084	53402556
mESC	mm9	chr11	54167601	55583350
mESC	mm9	chr11	55583350	56709720
mESC	mm9	chr11	56715611	59729074
mESC	mm9	chr11	59750184	60428378
mESC	mm9	chr11	60428982	60867732
mESC	mm9	chr11	60891585	61212403
mESC	mm9	chr11	61498165	61939433
mESC	mm9	chr11	62041031	62878907
mESC	mm9	chr11	62937205	63561867
mESC	mm9	chr11	63598348	63883620
mESC	mm9	chr11	63887278	64934023
mESC	mm9	chr11	64972310	66477136
mESC	mm9	chr11	66840219	67729632
mESC	mm9	chr11	67781555	68521448
mESC	mm9	chr11	68601222	69739427
mESC	mm9	chr11	69739428	70951286
mESC	mm9	chr11	70960514	72293542
mESC	mm9	chr11	72403028	73307412
mESC	mm9	chr11	73333504	75214435
mESC	mm9	chr11	75255316	78521051
mESC	mm9	chr11	78552121	78972098
mESC	mm9	chr11	78972328	80440919
mESC	mm9	chr11	80444148	80904802
mESC	mm9	chr11	80921332	82053675
mESC	mm9	chr11	82053683	82890681
mESC	mm9	chr11	82892555	84925647
mESC	mm9	chr11	84937600	86953872
mESC	mm9	chr11	86957371	87436805
mESC	mm9	chr11	87448483	89919818
mESC	mm9	chr11	90014036	92174754
mESC	mm9	chr11	92415276	92910305
mESC	mm9	chr11	92973789	93213486
mESC	mm9	chr11	93473627	94016846
mESC	mm9	chr11	94068621	94510371
mESC	mm9	chr11	94555323	95822949
mESC	mm9	chr11	96111409	97371339
mESC	mm9	chr11	97588115	98212874
mESC	mm9	chr11	98214852	98902053
mESC	mm9	chr11	99219312	99591837
mESC	mm9	chr11	99598003	100053574
mESC	mm9	chr11	100240116	100457186
mESC	mm9	chr11	100592479	101672214
mESC	mm9	chr11	101726426	102510168
mESC	mm9	chr11	102510168	103073551
mESC	mm9	chr11	103249441	104129499
mESC	mm9	chr11	104172954	104880072
mESC	mm9	chr11	105179577	105444413
mESC	mm9	chr11	106447643	107048151
cortex	mm9	chr11	38190	2327047
cortex	mm9	chr11	2722742	4322527
cortex	mm9	chr11	4536960	5455611
cortex	mm9	chr11	5511051	6240452
cortex	mm9	chr11	6279299	6656287
cortex	mm9	chr11	6739822	7345310
cortex	mm9	chr11	7468047	9243082
cortex	mm9	chr11	9380829	10002555
cortex	mm9	chr11	10125137	13396159
cortex	mm9	chr11	13602932	14166447
cortex	mm9	chr11	14168060	15054115
cortex	mm9	chr11	15212344	16187796
cortex	mm9	chr11	16237095	19268563
cortex	mm9	chr11	19425945	21560555
cortex	mm9	chr11	21593474	22088645
cortex	mm9	chr11	22092345	24290587
cortex	mm9	chr11	24586749	25194223
cortex	mm9	chr11	25196904	26145286
cortex	mm9	chr11	26155177	27859752
cortex	mm9	chr11	27925027	28284527
cortex	mm9	chr11	28284527	29242223
cortex	mm9	chr11	29246141	29999228
cortex	mm9	chr11	29999229	30630295
cortex	mm9	chr11	30729480	32763400
cortex	mm9	chr11	32763445	35588227
cortex	mm9	chr11	36235471	38097900
cortex	mm9	chr11	38186570	40007072
cortex	mm9	chr11	40099464	43327555
cortex	mm9	chr11	44125026	44669734
cortex	mm9	chr11	44798386	45477068
cortex	mm9	chr11	45689487	46001650
cortex	mm9	chr11	46059364	46453118
cortex	mm9	chr11	46481548	46962083
cortex	mm9	chr11	46982135	47223164
cortex	mm9	chr11	47270822	48561495
cortex	mm9	chr11	48562433	49491417
cortex	mm9	chr11	49491417	50471084
cortex	mm9	chr11	50476084	55583350
cortex	mm9	chr11	55583350	56709720
cortex	mm9	chr11	56715611	59729074
cortex	mm9	chr11	59971822	61939433
cortex	mm9	chr11	62041031	63883620
cortex	mm9	chr11	63887278	66549982
cortex	mm9	chr11	66840219	67729632
cortex	mm9	chr11	67781555	68583940
cortex	mm9	chr11	68601222	69147614
cortex	mm9	chr11	69155401	69739427
cortex	mm9	chr11	69739428	70951286
cortex	mm9	chr11	70960514	73248018
cortex	mm9	chr11	73333504	75214435
cortex	mm9	chr11	75214435	78285113
cortex	mm9	chr11	78293167	78521051
cortex	mm9	chr11	78972328	80440919
cortex	mm9	chr11	80444148	80904802
cortex	mm9	chr11	81013885	81833051
cortex	mm9	chr11	82053683	82890681
cortex	mm9	chr11	82892555	84925647
cortex	mm9	chr11	84937600	87443087
cortex	mm9	chr11	87448483	90021192
cortex	mm9	chr11	90055050	92174754
cortex	mm9	chr11	92415276	93254674
cortex	mm9	chr11	93289342	93980009
cortex	mm9	chr11	93983048	96083279
cortex	mm9	chr11	96084450	97588115
cortex	mm9	chr11	97638556	98159495
cortex	mm9	chr11	98647125	98902053
cortex	mm9	chr11	99551527	100238697
cortex	mm9	chr11	100240116	101672214
cortex	mm9	chr11	101726426	102944243
cortex	mm9	chr11	103249441	104156573
cortex	mm9	chr11	105179577	105444413
cortex	mm9	chr11	105562227	106439933
cortex	mm9	chr11	106447643	107048151
mouse_liver	mm10	chr11	59567	268590
mouse_liver	mm10	chr11	270800	592609
mouse_liver	mm10	chr11	807570	1524323
mouse_liver	mm10	chr11	1725274	2435835
mouse_liver	mm10	chr11	2511723	2732894
mouse_liver	mm10	chr11	2746749	2985706
mouse_liver	mm10	chr11	2990681	3584910
mouse_liver	mm10	chr11	3586042	3796678
mouse_liver	mm10	chr11	3800171	4072565
mouse_liver	mm10	chr11	4075098	4533260
mouse_liver	mm10	chr11	4614746	5386180
mouse_liver	mm10	chr11	5549707	5997818
mouse_liver	mm10	chr11	6000346	6214085
mouse_liver	mm10	chr11	6214086	6729769
mouse_liver	mm10	chr11	6735963	7018970
mouse_liver	mm10	chr11	7226911	9243082
mouse_liver	mm10	chr11	9380829	9934964
mouse_liver	mm10	chr11	9943723	10460362
mouse_liver	mm10	chr11	10461801	10852562
mouse_liver	mm10	chr11	10919591	11130016
mouse_liver	mm10	chr11	11138380	11548920
mouse_liver	mm10	chr11	11610690	12381060
mouse_liver	mm10	chr11	12667807	13040513
mouse_liver	mm10	chr11	13042941	13351732
mouse_liver	mm10	chr11	13356876	14164973
mouse_liver	mm10	chr11	14177955	14689092
mouse_liver	mm10	chr11	14695667	15221968
mouse_liver	mm10	chr11	15221969	15682917
mouse_liver	mm10	chr11	15891586	17190157
mouse_liver	mm10	chr11	17316233	17526352
mouse_liver	mm10	chr11	17624109	18101111
mouse_liver	mm10	chr11	18104405	18809240
mouse_liver	mm10	chr11	18809241	19107594
mouse_liver	mm10	chr11	19112413	19465934
mouse_liver	mm10	chr11	19469456	19857716
mouse_liver	mm10	chr11	19870680	20389297
mouse_liver	mm10	chr11	20882612	21589203
mouse_liver	mm10	chr11	21590249	22129721
mouse_liver	mm10	chr11	22130917	24290587
mouse_liver	mm10	chr11	24303137	24569443
mouse_liver	mm10	chr11	24575275	24961782
mouse_liver	mm10	chr11	25230991	25878532
mouse_liver	mm10	chr11	26064223	26648847
mouse_liver	mm10	chr11	26654134	27216081
mouse_liver	mm10	chr11	27218880	27836416
mouse_liver	mm10	chr11	27839571	28272229
mouse_liver	mm10	chr11	28272230	28761165
mouse_liver	mm10	chr11	28765997	29215845
mouse_liver	mm10	chr11	29238408	29601256
mouse_liver	mm10	chr11	29602335	29942663
mouse_liver	mm10	chr11	29967870	30350730
mouse_liver	mm10	chr11	36244991	36604807
mouse_liver	mm10	chr11	36669437	37269153
mouse_liver	mm10	chr11	37403462	37828068
mouse_liver	mm10	chr11	37829212	38070258
mouse_liver	mm10	chr11	38070573	38933468
mouse_liver	mm10	chr11	39314348	39664264
[truncated: 13,378 more rows]
