# Supplementary material for: Putative bovine topological association domains and CTCF binding motifs can reduce the search space for causative regulatory variants of complex traits
Source: BMC Genomics. 2018 May 24;19:395. doi: 10.1186/s12864-018-4800-0 (PMC5968476; doi:10.1186/s12864-018-4800-0)
Supplement: Supplementary file 4 — Table S3. Rank and fold change of enrichment of biological hallmarks at putative bovine TAD boundaries. This table shows the level of enrichment of each biological hallmark at putative bovine TAD boundaries. The level of enrichment for each biological signal is measured by the number of base pairs that a biological signal overlapping with the TAD boundary. Presented are two types of TAD boundaries for each TAD set, differed by whether a boundary is considered present if two neighbouring putative bovine TADs overlap each other by 1 bp. “< 0.0001” denotes the degree of overlap between the biological hallmark and TAD boundaries larger than all permuted cases. (A) The degrees of enrichment of all biological signals at the boundary of each TAD set are shown. (B) The degrees of enrichment of each pattern of CTCF binding motifs at the boundary of each TAD set are shown. Each motif pattern has a unique motif number defined by the FIMO output. Each best possible match motif is manually compared with the MEME-ChIP to assess whether the matched motif is previously reported. (XLSX 54 kb) [file 12864_2018_4800_MOESM4_ESM.xlsx]

## Sheet: A
TAD set	biological signal		without boundaries at knot		with boundaries at knot
			rank	foldChange	rank	foldChange
canfam3:liver	CTCF	(motif P-value ≤ 10e-05)	<0.0001	1.13488	<0.0001	1.13488
		(motif P-value ≤ 10e-08 and motif score ≥ 80)	0.9121	1.03666	0.9121	1.03666
	FANTOM5	(defined by homology)	0.9287	1.07052	0.9296	1.07059
	H3K27ac	(bovine liver tissue)	<0.0001	1.57525	<0.0001	1.57526
	H3K4me3	(bovine liver tissue)	<0.0001	1.76392	<0.0001	1.76585
	house- keeping genes		0.9997	1.4456	0.9996	1.44296
	SINE		0.9996	1.14155	0.9998	1.14208
	VISTA	(defined by homology)	0.2449	0.94601	0.2403	0.946269
	dbSUPER	(defined by homology)	0.9302	1.09353	0.9232	1.09266
	tRNA genes		0.9994	1.69637	0.9994	1.69637
	H3K4me3	(bovine tender muscle)	0.9942	1.22614	0.9938	1.22595
	H3K4me3	(bovine tough muscle)	0.9912	1.21723	0.9933	1.22138
hg18:IMR90	CTCF	(motif P-value ≤ 10e-05)	<0.0001	1.10735	<0.0001	1.11296
		(motif P-value ≤ 10e-08 and motif score ≥ 80)	0.7086	1.01244	0.0152	0.966424
	FANTOM5	(defined by homology)	0.006	0.903816	0.9102	1.03657
	H3K27ac	(bovine liver tissue)	<0.0001	1.36241	<0.0001	1.50375
	H3K4me3	(bovine liver tissue)	<0.0001	1.675	<0.0001	1.62779
	house- keeping genes		<0.0001	1.48367	<0.0001	1.51497
	SINE		0.998	1.10202	<0.0001	1.21135
	VISTA	(defined by homology)	0.0455	0.893081	0.0001	0.813936
	dbSUPER	(defined by homology)	0.3002	0.970992	0.0008	0.889648
	tRNA genes		0.8941	1.16632	0.9975	1.28864
	H3K4me3	(bovine tender muscle)	0.9708	1.13617	<0.0001	1.20388
	H3K4me3	(bovine tough muscle)	0.9815	1.15584	<0.0001	1.20665
hg18:hESC	CTCF	(motif P-value ≤ 10e-05)	<0.0001	1.11637	<0.0001	1.08311
		(motif P-value ≤ 10e-08 and motif score ≥ 80)	0.794	1.01719	0.0223	0.974396
	FANTOM5	(defined by homology)	0.2424	0.973328	0.4223	0.995332
	H3K27ac	(bovine liver tissue)	<0.0001	1.36052	<0.0001	1.33504
	H3K4me3	(bovine liver tissue)	<0.0001	1.69922	<0.0001	1.47382
	house- keeping genes		<0.0001	1.70968	<0.0001	1.51114
	SINE		<0.0001	1.15427	<0.0001	1.18063
	VISTA	(defined by homology)	0.0848	0.920349	0.0004	0.874124
	dbSUPER	(defined by homology)	0.9231	1.0696	0.0042	0.921992
	tRNA genes		0.9625	1.21832	0.9976	1.22721
	H3K4me3	(bovine tender muscle)	0.9954	1.17143	0.9972	1.12016
	H3K4me3	(bovine tough muscle)	0.9277	1.09617	0.98	1.09157
mm10:liver	CTCF	(motif P-value ≤ 10e-05)	1	1.03623	1	1.03623
		(motif P-value ≤ 10e-08 and motif score ≥ 80)	0.9991	1.05795	0.9991	1.05795
	FANTOM5	(defined by homology)	0.7862	1.02504	0.7912	1.02493
	H3K27ac	(bovine liver tissue)	0.9993	1.13787	0.9989	1.13767
	H3K4me3	(bovine liver tissue)	1	1.20121	<0.0001	1.20058
	house- keeping genes		0.8801	1.09491	0.8745	1.09285
	SINE		<0.0001	1.0992	<0.0001	1.09892
	VISTA	(defined by homology)	0.7694	1.03654	0.7745	1.0374
	dbSUPER	(defined by homology)	0.9967	1.11859	0.9964	1.11917
	tRNA genes		0.9564	1.19171	0.9564	1.19171
	H3K4me3	(bovine tender muscle)	0.8783	1.06259	0.8762	1.06208
	H3K4me3	(bovine tough muscle)	0.8515	1.05727	0.8512	1.05713
mm9:cortex	CTCF	(motif P-value ≤ 10e-05)	<0.0001	1.09436	<0.0001	1.08064
		(motif P-value ≤ 10e-08 and motif score ≥ 80)	0.9324	1.03281	0.9249	1.02844
	FANTOM5	(defined by homology)	0.0053	0.905573	0.0062	0.917067
	H3K27ac	(bovine liver tissue)	<0.0001	1.47179	<0.0001	1.38324
	H3K4me3	(bovine liver tissue)	<0.0001	2.00783	<0.0001	1.81534
	house- keeping genes		<0.0001	2.07655	<0.0001	1.99411
	SINE		<0.0001	1.23664	<0.0001	1.23612
	VISTA	(defined by homology)	0.0001	0.76286	0.0002	0.816627
	dbSUPER	(defined by homology)	0.1443	0.945755	0.0513	0.926321
	tRNA genes		0.947	1.22502	0.9634	1.23368
	H3K4me3	(bovine tender muscle)	0.8814	1.0807	0.7493	1.04064
	H3K4me3	(bovine tough muscle)	0.9021	1.08947	0.7381	1.03977
mm9:mESC	CTCF	(motif P-value ≤ 10e-05)	<0.0001	1.10113	<0.0001	1.08598
		(motif P-value ≤ 10e-08 and motif score ≥ 80)	0.9259	1.03283	0.3602	0.993932
	FANTOM5	(defined by homology)	0.0748	0.943942	0.2971	0.983841
	H3K27ac	(bovine liver tissue)	<0.0001	1.38836	<0.0001	1.38842
	H3K4me3	(bovine liver tissue)	<0.0001	1.86168	<0.0001	1.663
	house- keeping genes		<0.0001	1.72936	<0.0001	1.56208
	SINE		<0.0001	1.21832	<0.0001	1.22561
	VISTA	(defined by homology)	0.0031	0.832319	0.0089	0.885898
	dbSUPER	(defined by homology)	0.24	0.962938	0.0066	0.907718
	tRNA genes		<0.0001	1.79263	<0.0001	1.48662
	H3K4me3	(bovine tender muscle)	0.9674	1.13294	0.9871	1.12794
	H3K4me3	(bovine tough muscle)	0.9778	1.15006	0.9933	1.14413

## Sheet: B
TADsource	motif number	motif width	best possible match	previously reported	motif P-value ≤ 10e-05				motif P-value ≤ 10e-08 and motif P-value ≥ 80
					without boundaries at knot		with boundaries at knot		without boundaries at knot		with boundaries at knot
					rank	foldChange	rank	foldChange	rank	foldChange	rank	foldChange
canfam3:liver	5	15	GCCACCAGGGGGCGC	Yes	<0.0001	1.09292	<0.0001	1.09292	0.9999	1.58696	0.9999	1.58696
	6	7	CAGCTCC	No	0.998	1.06238	0.998	1.06238	NA	NA	NA	NA
	11	7	GGTGGAG	No	0.9696	1.03191	0.9696	1.03191	NA	NA	NA	NA
	14	6	AAATAA	No	0.0001	0.944555	0.0001	0.944555	NA	NA	NA	NA
	15	8	GGCGGCGC	No	<0.0001	1.21266	<0.0001	1.21266	NA	NA	NA	NA
	19	8	AGTTACAG	No	0.9975	1.03773	0.9975	1.03773	NA	NA	NA	NA
	20	8	ACAGTGAC	No	0.2205	0.989764	0.2205	0.989764	NA	NA	NA	NA
	23	8	CAGATCCC	No	0.6165	1.00736	0.6165	1.00736	NA	NA	NA	NA
	25	8	CCTCTAGG	Yes	0.2994	0.992314	0.2994	0.992314	NA	NA	NA	NA
	27	8	TACATGCA	No	0.0046	0.959947	0.0046	0.959947	NA	NA	NA	NA
	30	8	CACTAGAG	No	0.0704	0.979504	0.0704	0.979504	NA	NA	NA	NA
	32	21	TTTTTTTTTTATTTTTTTTTT	No	0.0027	0.945223	0.0027	0.945223	0.0027	0.945223	0.0027	0.945223
	33	8	GAGGGCGC	Yes	1	1.10402	1	1.10402	NA	NA	NA	NA
	36	19	TGGCCACCAGGGGGCGCTA	Yes	<0.0001	1.09865	<0.0001	1.09865	<0.0001	1.79697	<0.0001	1.79697
	37	19	TGGCCACCAGGGGGCGCTA	Yes	<0.0001	1.09865	<0.0001	1.09865	<0.0001	1.79697	<0.0001	1.79697
	38	17	CCAGCAGATGGCGCTGT	Yes	0.9652	1.03359	0.9652	1.03359	0.9887	1.35739	0.9887	1.35739
	39	19	TGGCCACCAGGGGGCGCTA	Yes	<0.0001	1.11391	<0.0001	1.11391	<0.0001	1.69833	<0.0001	1.69833
	40	20	TGGCCACCAGGGGGCGCTAT	Yes	<0.0001	1.11125	<0.0001	1.11125	<0.0001	1.59552	<0.0001	1.59552
	41	18	AGCGCCACCTGGTGGCCA	Yes	0.6668	1.00732	0.6668	1.00732	0.9994	1.53013	0.9994	1.53013
	42	20	GCCACTAGATGGCAGTATTG	Yes	0.9975	1.0504	0.9975	1.0504	<0.0001	1.86077	<0.0001	1.86077
	46	8	GAATTACA	No	0.0016	0.957909	0.0016	0.957909	NA	NA	NA	NA
	47	8	AGGGGGAG	Yes	0.3699	0.995076	0.3699	0.995076	NA	NA	NA	NA
	49	12	CCACCAGAGGGC	Yes	0.9125	1.023	0.9125	1.023	NA	NA	NA	NA
	50	8	AAACCGCT	Yes	0.919	1.02332	0.919	1.02332	NA	NA	NA	NA
	52	8	GCGGCCGC	Yes	<0.0001	1.21441	<0.0001	1.21441	NA	NA	NA	NA
	54	8	TACTGACA	No	0.0109	0.970364	0.0109	0.970364	NA	NA	NA	NA
	56	8	AGGACAGC	Yes	0.0059	0.965459	0.0059	0.965459	NA	NA	NA	NA
	57	8	GATGGAGC	No	0.0037	0.964232	0.0037	0.964232	NA	NA	NA	NA
	59	19	CCTCTGCTGCCCTCTGCTG	Yes	0.2137	0.989856	0.2137	0.989856	0.9083	1.15304	0.9083	1.15304
	60	8	CTCACAAC	No	0.021	0.95708	0.021	0.95708	NA	NA	NA	NA
	62	19	AGAGTGCCACCTACTGAAT	Yes	0.0161	0.971497	0.0161	0.971497	0.001	0.337186	0.001	0.337186
	63	8	GTGGTCAC	No	0.6088	1.00466	0.6088	1.00466	NA	NA	NA	NA
	68	8	AAAGCCAG	Yes	0.0012	0.956693	0.0012	0.956693	NA	NA	NA	NA
	70	8	GTGGTTTA	No	0.0056	0.968635	0.0056	0.968635	NA	NA	NA	NA
	75	8	CCACATGG	Yes	0.0232	0.967956	0.0232	0.967956	NA	NA	NA	NA
	77	8	CGCATGCG	No	<0.0001	1.14864	<0.0001	1.14864	NA	NA	NA	NA
	80	8	ATGTGCAC	No	0.0044	0.96488	0.0044	0.96488	NA	NA	NA	NA
	81	8	ATGTGCAC	No	0.0002	0.928015	0.0002	0.928015	NA	NA	NA	NA
	84	8	CGCCCTCC	Yes	0.9931	1.05536	0.9931	1.05536	NA	NA	NA	NA
	86	8	GGATCTGA	No	0.4094	0.996482	0.4094	0.996482	NA	NA	NA	NA
	87	8	GCAGGTAC	No	0.0072	0.968656	0.0072	0.968656	NA	NA	NA	NA
	91	8	GACACCTA	No	0.0031	0.948861	0.0031	0.948861	NA	NA	NA	NA
	94	15	CCGCTAGATGGCGCC	Yes	1	1.07607	1	1.07607	<0.0001	2.72098	<0.0001	2.72098
	95	15	CCGCTAGATGGCGCC	Yes	1	1.07607	1	1.07607	<0.0001	2.72098	<0.0001	2.72098
	96	8	CTGCCGCC	Yes	0.9998	1.09793	0.9998	1.09793	NA	NA	NA	NA
	98	8	AAACATCC	No	0.0001	0.951377	0.0001	0.951377	NA	NA	NA	NA
	100	8	GCTCTTAC	No	0.0047	0.966848	0.0047	0.966848	NA	NA	NA	NA
	101	9	ATGCCAACC	Yes	0.0003	0.949622	0.0003	0.949622	NA	NA	NA	NA
	104	8	GGGCAGTA	No	0.0002	0.93789	0.0002	0.93789	NA	NA	NA	NA
	106	8	GACGGTGA	No	0.1355	0.983599	0.1355	0.983599	NA	NA	NA	NA
	108	8	CAGCCCCG	Yes	<0.0001	1.10266	<0.0001	1.10266	NA	NA	NA	NA
	109	11	CGCCAGGTGTG	Yes	0.8986	1.02581	0.8986	1.02581	NA	NA	NA	NA
	111	7	GGACGCG	No	0.9843	1.04153	0.9843	1.04153	NA	NA	NA	NA
	112	8	CAGTGTAC	No	0.15	0.987444	0.15	0.987444	NA	NA	NA	NA
	113	8	GCAATACC	No	0.015	0.95312	0.015	0.95312	NA	NA	NA	NA
	114	8	GCAGGGAC	No	0.8009	1.01402	0.8009	1.01402	NA	NA	NA	NA
	115	29	AATGAGTGTTTTGCCTGCATGTATGTCTG	No	0.0305	0.972527	0.0305	0.972527	0.2837	0.862255	0.2837	0.862255
	116	8	CTCTTAAC	No	0.0012	0.96049	0.0012	0.96049	NA	NA	NA	NA
hg18:IMR90	5	15	GCCACCAGGGGGCGC	Yes	<0.0001	1.21688	<0.0001	1.14656	<0.0001	1.60613	<0.0001	1.58757
	6	7	CAGCTCC	No	<0.0001	1.15842	<0.0001	1.11265	NA	NA	NA	NA
	11	7	GGTGGAG	No	<0.0001	1.08407	<0.0001	1.05647	NA	NA	NA	NA
	14	6	AAATAA	No	0.0001	0.943809	0.0001	0.96183	NA	NA	NA	NA
	15	8	GGCGGCGC	No	<0.0001	1.2978	<0.0001	1.22101	NA	NA	NA	NA
	19	8	AGTTACAG	No	0.5001	1.00062	0.4544	0.999416	NA	NA	NA	NA
	20	8	ACAGTGAC	No	0.4014	0.996866	0.3587	0.996865	NA	NA	NA	NA
	23	8	CAGATCCC	No	0.711	1.01239	0.7629	1.00982	NA	NA	NA	NA
	25	8	CCTCTAGG	Yes	0.1329	0.982302	0.1069	0.986876	NA	NA	NA	NA
	27	8	TACATGCA	No	0.0782	0.978564	0.0632	0.984367	NA	NA	NA	NA
	30	8	CACTAGAG	No	0.0317	0.973107	0.028	0.981031	NA	NA	NA	NA
	32	21	TTTTTTTTTTATTTTTTTTTT	No	0.0017	0.938842	0.0023	0.962894	0.0017	0.938842	0.0023	0.962894
	33	8	GAGGGCGC	Yes	<0.0001	1.15624	<0.0001	1.11369	NA	NA	NA	NA
	36	19	TGGCCACCAGGGGGCGCTA	Yes	<0.0001	1.23496	<0.0001	1.15893	<0.0001	1.75932	<0.0001	1.62164
	37	19	TGGCCACCAGGGGGCGCTA	Yes	<0.0001	1.23496	<0.0001	1.15893	<0.0001	1.75932	<0.0001	1.62164
	38	17	CCAGCAGATGGCGCTGT	Yes	<0.0001	1.15601	<0.0001	1.10378	<0.0001	1.6174	<0.0001	1.51258
	39	19	TGGCCACCAGGGGGCGCTA	Yes	<0.0001	1.24703	<0.0001	1.16877	<0.0001	1.67589	<0.0001	1.62556
	40	20	TGGCCACCAGGGGGCGCTAT	Yes	<0.0001	1.25636	<0.0001	1.17539	<0.0001	1.82641	<0.0001	1.63329
	41	18	AGCGCCACCTGGTGGCCA	Yes	<0.0001	1.10731	<0.0001	1.072	<0.0001	1.80994	<0.0001	1.6615
	42	20	GCCACTAGATGGCAGTATTG	Yes	<0.0001	1.16469	<0.0001	1.10906	<0.0001	1.63661	<0.0001	1.59565
	46	8	GAATTACA	No	0.0274	0.973177	0.0237	0.980961	NA	NA	NA	NA
	47	8	AGGGGGAG	Yes	0.978	1.03421	0.9788	1.02298	NA	NA	NA	NA
	49	12	CCACCAGAGGGC	Yes	<0.0001	1.10891	<0.0001	1.07282	NA	NA	NA	NA
	50	8	AAACCGCT	Yes	0.9503	1.02674	0.9486	1.01775	NA	NA	NA	NA
	52	8	GCGGCCGC	Yes	<0.0001	1.27207	<0.0001	1.21115	NA	NA	NA	NA
	54	8	TACTGACA	No	0.0384	0.97742	0.0319	0.983526	NA	NA	NA	NA
	56	8	AGGACAGC	Yes	0.994	1.03525	0.9922	1.02337	NA	NA	NA	NA
	57	8	GATGGAGC	No	0.3949	0.997018	0.3469	0.996849	NA	NA	NA	NA
	59	19	CCTCTGCTGCCCTCTGCTG	Yes	0.9984	1.03814	0.9978	1.02541	0.9283	1.14913	0.9831	1.12731
	60	8	CTCACAAC	No	0.2933	0.989302	0.4018	0.997158	NA	NA	NA	NA
	62	19	AGAGTGCCACCTACTGAAT	Yes	<0.0001	1.05754	<0.0001	1.03874	0.8229	1.23283	0.9847	1.31964
	63	8	GTGGTCAC	No	0.8847	1.01734	0.8622	1.01081	NA	NA	NA	NA
	68	8	AAAGCCAG	Yes	0.4659	0.999454	0.425	0.998677	NA	NA	NA	NA
	70	8	GTGGTTTA	No	0.0542	0.980833	0.0447	0.985663	NA	NA	NA	NA
	75	8	CCACATGG	Yes	0.3976	0.996346	0.3948	0.997464	NA	NA	NA	NA
	77	8	CGCATGCG	No	<0.0001	1.28768	<0.0001	1.195	NA	NA	NA	NA
	80	8	ATGTGCAC	No	0.2712	0.992802	0.2343	0.993945	NA	NA	NA	NA
	81	8	ATGTGCAC	No	0.01	0.954825	0.0088	0.970224	NA	NA	NA	NA
	84	8	CGCCCTCC	Yes	<0.0001	1.12017	<0.0001	1.08961	NA	NA	NA	NA
	86	8	GGATCTGA	No	0.8963	1.0249	0.9128	1.01746	NA	NA	NA	NA
	87	8	GCAGGTAC	No	0.3699	0.996405	0.3305	0.996461	NA	NA	NA	NA
	91	8	GACACCTA	No	0.8773	1.02251	0.897	1.01579	NA	NA	NA	NA
	94	15	CCGCTAGATGGCGCC	Yes	<0.0001	1.18168	<0.0001	1.12048	0.9969	1.8591	<0.0001	1.7508
	95	15	CCGCTAGATGGCGCC	Yes	<0.0001	1.18168	<0.0001	1.12048	0.9969	1.8591	<0.0001	1.7508
	96	8	CTGCCGCC	Yes	<0.0001	1.15636	<0.0001	1.11693	NA	NA	NA	NA
	98	8	AAACATCC	No	0.0718	0.983465	0.0563	0.987431	NA	NA	NA	NA
	100	8	GCTCTTAC	No	0.998	1.03385	0.9971	1.02269	NA	NA	NA	NA
	101	9	ATGCCAACC	Yes	0.4341	0.998337	0.4097	0.99816	NA	NA	NA	NA
	104	8	GGGCAGTA	No	0.9794	1.03407	0.9762	1.02238	NA	NA	NA	NA
	106	8	GACGGTGA	No	0.9899	1.0347	0.9859	1.02256	NA	NA	NA	NA
	108	8	CAGCCCCG	Yes	<0.0001	1.13532	<0.0001	1.09796	NA	NA	NA	NA
	109	11	CGCCAGGTGTG	Yes	0.9988	1.05674	0.9996	1.04136	NA	NA	NA	NA
	111	7	GGACGCG	No	<0.0001	1.10696	<0.0001	1.07074	NA	NA	NA	NA
	112	8	CAGTGTAC	No	0.4064	0.997782	0.3637	0.997536	NA	NA	NA	NA
	113	8	GCAATACC	No	0.0584	0.967258	0.0553	0.979229	NA	NA	NA	NA
	114	8	GCAGGGAC	No	0.9948	1.03774	0.9933	1.02518	NA	NA	NA	NA
	115	29	AATGAGTGTTTTGCCTGCATGTATGTCTG	No	0.0043	0.960989	0.0035	0.972933	0.8507	1.3321	0.7541	1.13759
	116	8	CTCTTAAC	No	0.135	0.985985	0.1188	0.989468	NA	NA	NA	NA
hg18:hESC	5	15	GCCACCAGGGGGCGC	Yes	<0.0001	1.15669	<0.0001	1.09771	<0.0001	1.52386	<0.0001	1.4327
	6	7	CAGCTCC	No	<0.0001	1.09965	<0.0001	1.06769	NA	NA	NA	NA
	11	7	GGTGGAG	No	0.9999	1.05222	0.9998	1.03193	NA	NA	NA	NA
	14	6	AAATAA	No	0.0029	0.961902	0.0019	0.974983	NA	NA	NA	NA
	15	8	GGCGGCGC	No	<0.0001	1.24983	<0.0001	1.17767	NA	NA	NA	NA
	19	8	AGTTACAG	No	0.9035	1.01433	0.8688	1.00808	NA	NA	NA	NA
	20	8	ACAGTGAC	No	0.4316	0.998324	0.372	0.997721	NA	NA	NA	NA
	23	8	CAGATCCC	No	0.6992	1.0103	0.7016	1.006	NA	NA	NA	NA
	25	8	CCTCTAGG	Yes	0.3819	0.995819	0.3023	0.995421	NA	NA	NA	NA
	27	8	TACATGCA	No	0.2188	0.989932	0.1994	0.993111	NA	NA	NA	NA
	30	8	CACTAGAG	No	0.8921	1.01643	0.8666	1.00933	NA	NA	NA	NA
	32	21	TTTTTTTTTTATTTTTTTTTT	No	0.0285	0.967446	0.0361	0.981787	0.0285	0.967446	0.0361	0.981787
	33	8	GAGGGCGC	Yes	<0.0001	1.13254	<0.0001	1.09029	NA	NA	NA	NA
	36	19	TGGCCACCAGGGGGCGCTA	Yes	<0.0001	1.15282	<0.0001	1.09718	<0.0001	1.64382	<0.0001	1.45455
	37	19	TGGCCACCAGGGGGCGCTA	Yes	<0.0001	1.15282	<0.0001	1.09718	<0.0001	1.64382	<0.0001	1.45455
	38	17	CCAGCAGATGGCGCTGT	Yes	<0.0001	1.11263	<0.0001	1.06977	0.9996	1.40741	<0.0001	1.45373
	39	19	TGGCCACCAGGGGGCGCTA	Yes	<0.0001	1.17091	<0.0001	1.1115	<0.0001	1.51657	<0.0001	1.43419
	40	20	TGGCCACCAGGGGGCGCTAT	Yes	<0.0001	1.19683	<0.0001	1.12576	<0.0001	1.62503	<0.0001	1.46638
	41	18	AGCGCCACCTGGTGGCCA	Yes	<0.0001	1.09758	<0.0001	1.06113	<0.0001	1.56675	<0.0001	1.49622
	42	20	GCCACTAGATGGCAGTATTG	Yes	<0.0001	1.13636	<0.0001	1.08265	<0.0001	1.64212	<0.0001	1.5193
	46	8	GAATTACA	No	0.4126	0.997612	0.3699	0.997572	NA	NA	NA	NA
	47	8	AGGGGGAG	Yes	0.9052	1.02027	0.9136	1.0131	NA	NA	NA	NA
	49	12	CCACCAGAGGGC	Yes	<0.0001	1.07252	<0.0001	1.04477	NA	NA	NA	NA
	50	8	AAACCGCT	Yes	0.9151	1.01993	0.911	1.01217	NA	NA	NA	NA
	52	8	GCGGCCGC	Yes	<0.0001	1.22808	<0.0001	1.16643	NA	NA	NA	NA
	54	8	TACTGACA	No	0.1674	0.989356	0.1358	0.99212	NA	NA	NA	NA
	56	8	AGGACAGC	Yes	0.8579	1.01348	0.8187	1.00749	NA	NA	NA	NA
	57	8	GATGGAGC	No	0.475	0.999698	0.4071	0.998494	NA	NA	NA	NA
	59	19	CCTCTGCTGCCCTCTGCTG	Yes	0.995	1.02932	0.9909	1.01764	0.9785	1.18216	0.9979	1.14335
	60	8	CTCACAAC	No	0.2637	0.988774	0.2704	0.993828	NA	NA	NA	NA
	62	19	AGAGTGCCACCTACTGAAT	Yes	1	1.04849	1	1.02991	0.4821	1.00645	0.9393	1.18874
	63	8	GTGGTCAC	No	0.4299	0.998297	0.3691	0.99764	NA	NA	NA	NA
	68	8	AAAGCCAG	Yes	0.9074	1.01597	0.8747	1.00912	NA	NA	NA	NA
	70	8	GTGGTTTA	No	0.1952	0.991003	0.1537	0.992982	NA	NA	NA	NA
	75	8	CCACATGG	Yes	0.6886	1.00759	0.6801	1.00445	NA	NA	NA	NA
	77	8	CGCATGCG	No	<0.0001	1.21977	<0.0001	1.14373	NA	NA	NA	NA
	80	8	ATGTGCAC	No	0.3073	0.994788	0.2497	0.995317	NA	NA	NA	NA
	81	8	ATGTGCAC	No	0.0332	0.96784	0.0298	0.980409	NA	NA	NA	NA
	84	8	CGCCCTCC	Yes	<0.0001	1.10042	<0.0001	1.06846	NA	NA	NA	NA
	86	8	GGATCTGA	No	0.3551	0.994357	0.3363	0.99606	NA	NA	NA	NA
	87	8	GCAGGTAC	No	0.8484	1.01187	0.8036	1.00647	NA	NA	NA	NA
	91	8	GACACCTA	No	0.0042	0.954873	0.004	0.973314	NA	NA	NA	NA
	94	15	CCGCTAGATGGCGCC	Yes	<0.0001	1.11326	<0.0001	1.06882	0.9991	1.84623	<0.0001	1.54202
	95	15	CCGCTAGATGGCGCC	Yes	<0.0001	1.11326	<0.0001	1.06882	0.9991	1.84623	<0.0001	1.54202
	96	8	CTGCCGCC	Yes	<0.0001	1.1187	<0.0001	1.0743	NA	NA	NA	NA
	98	8	AAACATCC	No	0.0263	0.980355	0.0188	0.985976	NA	NA	NA	NA
	100	8	GCTCTTAC	No	0.3481	0.996245	0.2871	0.996293	NA	NA	NA	NA
	101	9	ATGCCAACC	Yes	0.4186	0.997912	0.3773	0.997806	NA	NA	NA	NA
	104	8	GGGCAGTA	No	0.8544	1.01602	0.8318	1.00902	NA	NA	NA	NA
	106	8	GACGGTGA	No	0.8297	1.01341	0.7969	1.00733	NA	NA	NA	NA
	108	8	CAGCCCCG	Yes	<0.0001	1.1108	<0.0001	1.07155	NA	NA	NA	NA
	109	11	CGCCAGGTGTG	Yes	1	1.05976	<0.0001	1.04026	NA	NA	NA	NA
	111	7	GGACGCG	No	<0.0001	1.08406	<0.0001	1.05181	NA	NA	NA	NA
	112	8	CAGTGTAC	No	0.8693	1.01242	0.8335	1.00703	NA	NA	NA	NA
	113	8	GCAATACC	No	0.0907	0.974744	0.1182	0.987488	NA	NA	NA	NA
	114	8	GCAGGGAC	No	0.8699	1.0154	0.8527	1.00913	NA	NA	NA	NA
	115	29	AATGAGTGTTTTGCCTGCATGTATGTCTG	No	0.6625	1.00605	0.6143	1.00279	0.1433	0.764967	0.1612	0.865821
	116	8	CTCTTAAC	No	0.8548	1.01258	0.8186	1.00707	NA	NA	NA	NA
mm10:liver	5	15	GCCACCAGGGGGCGC	Yes	<0.0001	1.06829	<0.0001	1.06829	<0.0001	1.51939	<0.0001	1.51939
	6	7	CAGCTCC	No	0.138	0.984778	0.138	0.984778	NA	NA	NA	NA
	11	7	GGTGGAG	No	0.1679	0.988833	0.1679	0.988833	NA	NA	NA	NA
	14	6	AAATAA	No	0.1729	0.989653	0.1729	0.989653	NA	NA	NA	NA
	15	8	GGCGGCGC	No	0.9917	1.05056	0.9917	1.05056	NA	NA	NA	NA
	19	8	AGTTACAG	No	0.9558	1.01698	0.9558	1.01698	NA	NA	NA	NA
	20	8	ACAGTGAC	No	0.1202	0.987809	0.1202	0.987809	NA	NA	NA	NA
	23	8	CAGATCCC	No	0.0777	0.978595	0.0777	0.978595	NA	NA	NA	NA
	25	8	CCTCTAGG	Yes	0.7305	1.00791	0.7305	1.00791	NA	NA	NA	NA
	27	8	TACATGCA	No	0.3933	0.997204	0.3933	0.997204	NA	NA	NA	NA
	30	8	CACTAGAG	No	0.0173	0.977047	0.0173	0.977047	NA	NA	NA	NA
	32	21	TTTTTTTTTTATTTTTTTTTT	No	0.9791	1.02864	0.9791	1.02864	0.9791	1.02864	0.9791	1.02864
	33	8	GAGGGCGC	Yes	0.8702	1.01911	0.8702	1.01911	NA	NA	NA	NA
	36	19	TGGCCACCAGGGGGCGCTA	Yes	<0.0001	1.06469	<0.0001	1.06469	<0.0001	1.58335	<0.0001	1.58335
	37	19	TGGCCACCAGGGGGCGCTA	Yes	<0.0001	1.06469	<0.0001	1.06469	<0.0001	1.58335	<0.0001	1.58335
	38	17	CCAGCAGATGGCGCTGT	Yes	0.9349	1.01975	0.9349	1.01975	<0.0001	1.49744	<0.0001	1.49744
	39	19	TGGCCACCAGGGGGCGCTA	Yes	<0.0001	1.06717	<0.0001	1.06717	<0.0001	1.5466	<0.0001	1.5466
	40	20	TGGCCACCAGGGGGCGCTAT	Yes	<0.0001	1.10012	<0.0001	1.10012	<0.0001	1.56393	<0.0001	1.56393
	41	18	AGCGCCACCTGGTGGCCA	Yes	0.5395	1.0015	0.5395	1.0015	<0.0001	1.52332	<0.0001	1.52332
	42	20	GCCACTAGATGGCAGTATTG	Yes	<0.0001	1.0687	<0.0001	1.0687	<0.0001	1.57848	<0.0001	1.57848
	46	8	GAATTACA	No	0.0327	0.981107	0.0327	0.981107	NA	NA	NA	NA
	47	8	AGGGGGAG	Yes	0.0184	0.973447	0.0184	0.973447	NA	NA	NA	NA
	49	12	CCACCAGAGGGC	Yes	0.9916	1.02896	0.9916	1.02896	NA	NA	NA	NA
	50	8	AAACCGCT	Yes	0.875	1.01373	0.875	1.01373	NA	NA	NA	NA
	52	8	GCGGCCGC	Yes	0.9819	1.04767	0.9819	1.04767	NA	NA	NA	NA
	54	8	TACTGACA	No	0.0001	0.960986	0.0001	0.960986	NA	NA	NA	NA
	56	8	AGGACAGC	Yes	0.0339	0.98111	0.0339	0.98111	NA	NA	NA	NA
	57	8	GATGGAGC	No	0.6374	1.00397	0.6374	1.00397	NA	NA	NA	NA
	59	19	CCTCTGCTGCCCTCTGCTG	Yes	0.7535	1.00722	0.7535	1.00722	0.9159	1.10226	0.9159	1.10226
	60	8	CTCACAAC	No	0.0121	0.966297	0.0121	0.966297	NA	NA	NA	NA
	62	19	AGAGTGCCACCTACTGAAT	Yes	0.1185	0.988225	0.1185	0.988225	0.9829	1.38435	0.9829	1.38435
	63	8	GTGGTCAC	No	0.3329	0.995747	0.3329	0.995747	NA	NA	NA	NA
	68	8	AAAGCCAG	Yes	0.0142	0.978107	0.0142	0.978107	NA	NA	NA	NA
	70	8	GTGGTTTA	No	0.0007	0.968696	0.0007	0.968696	NA	NA	NA	NA
	75	8	CCACATGG	Yes	0.158	0.988517	0.158	0.988517	NA	NA	NA	NA
	77	8	CGCATGCG	No	0.8895	1.02872	0.8895	1.02872	NA	NA	NA	NA
	80	8	ATGTGCAC	No	0.0271	0.981129	0.0271	0.981129	NA	NA	NA	NA
	81	8	ATGTGCAC	No	0.2413	0.990586	0.2413	0.990586	NA	NA	NA	NA
	84	8	CGCCCTCC	Yes	0.501	1.00033	0.501	1.00033	NA	NA	NA	NA
	86	8	GGATCTGA	No	0.0782	0.980774	0.0782	0.980774	NA	NA	NA	NA
	87	8	GCAGGTAC	No	0.0007	0.96759	0.0007	0.96759	NA	NA	NA	NA
	91	8	GACACCTA	No	0.1266	0.984801	0.1266	0.984801	NA	NA	NA	NA
	94	15	CCGCTAGATGGCGCC	Yes	0.7986	1.01261	0.7986	1.01261	0.9642	1.40876	0.9642	1.40876
	95	15	CCGCTAGATGGCGCC	Yes	0.7986	1.01261	0.7986	1.01261	0.9642	1.40876	0.9642	1.40876
	96	8	CTGCCGCC	Yes	0.9396	1.0292	0.9396	1.0292	NA	NA	NA	NA
	98	8	AAACATCC	No	0.0043	0.975687	0.0043	0.975687	NA	NA	NA	NA
	100	8	GCTCTTAC	No	0.0004	0.96935	0.0004	0.96935	NA	NA	NA	NA
	101	9	ATGCCAACC	Yes	0.1231	0.987424	0.1231	0.987424	NA	NA	NA	NA
	104	8	GGGCAGTA	No	0.615	1.00404	0.615	1.00404	NA	NA	NA	NA
	106	8	GACGGTGA	No	0.012	0.974185	0.012	0.974185	NA	NA	NA	NA
	108	8	CAGCCCCG	Yes	0.9103	1.02235	0.9103	1.02235	NA	NA	NA	NA
	109	11	CGCCAGGTGTG	Yes	0.2684	0.991897	0.2684	0.991897	NA	NA	NA	NA
	111	7	GGACGCG	No	0.3664	0.995972	0.3664	0.995972	NA	NA	NA	NA
	112	8	CAGTGTAC	No	0.2884	0.994996	0.2884	0.994996	NA	NA	NA	NA
	113	8	GCAATACC	No	0.0281	0.971072	0.0281	0.971072	NA	NA	NA	NA
	114	8	GCAGGGAC	No	0.3394	0.995658	0.3394	0.995658	NA	NA	NA	NA
	115	29	AATGAGTGTTTTGCCTGCATGTATGTCTG	No	0.008	0.973369	0.008	0.973369	0.4405	0.986621	0.4405	0.986621
	116	8	CTCTTAAC	No	0.0298	0.981275	0.0298	0.981275	NA	NA	NA	NA
mm9:cortex	5	15	GCCACCAGGGGGCGC	Yes	<0.0001	1.18295	<0.0001	1.1655	<0.0001	2.00457	<0.0001	1.94448
	6	7	CAGCTCC	No	<0.0001	1.08742	<0.0001	1.08217	NA	NA	NA	NA
	11	7	GGTGGAG	No	<0.0001	1.06031	<0.0001	1.05454	NA	NA	NA	NA
	14	6	AAATAA	No	0.0241	0.972904	0.024	0.975475	NA	NA	NA	NA
	15	8	GGCGGCGC	No	<0.0001	1.29664	<0.0001	1.26683	NA	NA	NA	NA
	19	8	AGTTACAG	No	0.5944	1.00317	0.5803	1.00257	NA	NA	NA	NA
	20	8	ACAGTGAC	No	0.6635	1.006	0.6529	1.00511	NA	NA	NA	NA
	23	8	CAGATCCC	No	0.7368	1.01319	0.7632	1.0131	NA	NA	NA	NA
	25	8	CCTCTAGG	Yes	0.0797	0.979279	0.0779	0.981226	NA	NA	NA	NA
	27	8	TACATGCA	No	0.0459	0.976761	0.0452	0.978921	NA	NA	NA	NA
	30	8	CACTAGAG	No	0.4051	0.997385	0.3998	0.997413	NA	NA	NA	NA
	32	21	TTTTTTTTTTATTTTTTTTTT	No	0.3895	0.99554	0.3583	0.99483	0.3895	0.99554	0.3583	0.99483
	33	8	GAGGGCGC	Yes	<0.0001	1.14409	<0.0001	1.13417	NA	NA	NA	NA
	36	19	TGGCCACCAGGGGGCGCTA	Yes	<0.0001	1.18095	<0.0001	1.16363	<0.0001	1.80514	<0.0001	1.76531
	37	19	TGGCCACCAGGGGGCGCTA	Yes	<0.0001	1.18095	<0.0001	1.16363	<0.0001	1.80514	<0.0001	1.76531
	38	17	CCAGCAGATGGCGCTGT	Yes	<0.0001	1.12064	<0.0001	1.10852	<0.0001	1.80712	<0.0001	1.83256
	39	19	TGGCCACCAGGGGGCGCTA	Yes	<0.0001	1.20436	<0.0001	1.18512	<0.0001	1.733	<0.0001	1.71973
	40	20	TGGCCACCAGGGGGCGCTAT	Yes	<0.0001	1.22529	<0.0001	1.2041	<0.0001	1.82845	<0.0001	1.80304
	41	18	AGCGCCACCTGGTGGCCA	Yes	<0.0001	1.08706	<0.0001	1.07855	<0.0001	1.75963	<0.0001	1.79367
	42	20	GCCACTAGATGGCAGTATTG	Yes	<0.0001	1.1387	<0.0001	1.12444	<0.0001	1.84109	<0.0001	1.85453
	46	8	GAATTACA	No	0.3057	0.994141	0.3004	0.994485	NA	NA	NA	NA
	47	8	AGGGGGAG	Yes	0.8963	1.0204	0.9017	1.01871	NA	NA	NA	NA
	49	12	CCACCAGAGGGC	Yes	<0.0001	1.07091	<0.0001	1.06381	NA	NA	NA	NA
	50	8	AAACCGCT	Yes	<0.0001	1.05927	<0.0001	1.05333	NA	NA	NA	NA
	52	8	GCGGCCGC	Yes	<0.0001	1.29743	<0.0001	1.26478	NA	NA	NA	NA
	54	8	TACTGACA	No	0.3586	0.996198	0.3517	0.996312	NA	NA	NA	NA
	56	8	AGGACAGC	Yes	0.9293	1.01857	0.926	1.01657	NA	NA	NA	NA
	57	8	GATGGAGC	No	0.0951	0.985116	0.0906	0.986156	NA	NA	NA	NA
	59	19	CCTCTGCTGCCCTCTGCTG	Yes	0.9965	1.03217	0.9962	1.0289	0.7651	1.07006	0.7834	1.06716
	60	8	CTCACAAC	No	0.5233	1.00203	0.5545	1.00315	NA	NA	NA	NA
	62	19	AGAGTGCCACCTACTGAAT	Yes	<0.0001	1.04921	<0.0001	1.04433	0.9703	1.44248	0.9777	1.39828
	63	8	GTGGTCAC	No	0.7892	1.01068	0.782	1.00935	NA	NA	NA	NA
	68	8	AAAGCCAG	Yes	0.7817	1.01002	0.774	1.0088	NA	NA	NA	NA
	70	8	GTGGTTTA	No	0.3091	0.99507	0.3001	0.99523	NA	NA	NA	NA
	75	8	CCACATGG	Yes	0.5258	1.00166	0.5239	1.00144	NA	NA	NA	NA
	77	8	CGCATGCG	No	<0.0001	1.28005	<0.0001	1.25719	NA	NA	NA	NA
	80	8	ATGTGCAC	No	0.1494	0.98843	0.1408	0.989164	NA	NA	NA	NA
	81	8	ATGTGCAC	No	0.6391	1.00715	0.655	1.00701	NA	NA	NA	NA
	84	8	CGCCCTCC	Yes	<0.0001	1.11159	<0.0001	1.10425	NA	NA	NA	NA
	86	8	GGATCTGA	No	0.7407	1.01188	0.7278	1.0099	NA	NA	NA	NA
	87	8	GCAGGTAC	No	0.782	1.00938	0.7742	1.00822	NA	NA	NA	NA
	91	8	GACACCTA	No	0.8717	1.02049	0.8785	1.01868	NA	NA	NA	NA
	94	15	CCGCTAGATGGCGCC	Yes	<0.0001	1.10987	<0.0001	1.0993	<0.0001	2.38643	<0.0001	2.20858
	95	15	CCGCTAGATGGCGCC	Yes	<0.0001	1.10987	<0.0001	1.0993	<0.0001	2.38643	<0.0001	2.20858
	96	8	CTGCCGCC	Yes	<0.0001	1.14963	<0.0001	1.13658	NA	NA	NA	NA
	98	8	AAACATCC	No	0.1717	0.990697	0.1636	0.991226	NA	NA	NA	NA
	100	8	GCTCTTAC	No	0.5566	1.00201	0.544	1.00152	NA	NA	NA	NA
	101	9	ATGCCAACC	Yes	0.7508	1.00971	0.7468	1.00856	NA	NA	NA	NA
	104	8	GGGCAGTA	No	0.4028	0.997121	0.4037	0.997419	NA	NA	NA	NA
	106	8	GACGGTGA	No	0.8938	1.01751	0.8902	1.01554	NA	NA	NA	NA
	108	8	CAGCCCCG	Yes	<0.0001	1.09994	<0.0001	1.09162	NA	NA	NA	NA
	109	11	CGCCAGGTGTG	Yes	0.9912	1.03974	0.9931	1.03697	NA	NA	NA	NA
	111	7	GGACGCG	No	<0.0001	1.0847	<0.0001	1.07466	NA	NA	NA	NA
	112	8	CAGTGTAC	No	0.8467	1.01124	0.8386	1.00996	NA	NA	NA	NA
	113	8	GCAATACC	No	0.5679	1.00397	0.6096	1.00528	NA	NA	NA	NA
	114	8	GCAGGGAC	No	0.1512	0.98639	0.1478	0.987556	NA	NA	NA	NA
	115	29	AATGAGTGTTTTGCCTGCATGTATGTCTG	No	0.0087	0.968536	0.008	0.9714	0.0284	0.55752	0.1073	0.745087
	116	8	CTCTTAAC	No	0.6493	1.00509	0.6427	1.00437	NA	NA	NA	NA
mm9:mESC	5	15	GCCACCAGGGGGCGC	Yes	<0.0001	1.1748	<0.0001	1.13591	<0.0001	1.66362	<0.0001	1.59014
	6	7	CAGCTCC	No	<0.0001	1.07819	<0.0001	1.06822	NA	NA	NA	NA
	11	7	GGTGGAG	No	<0.0001	1.07894	<0.0001	1.05979	NA	NA	NA	NA
	14	6	AAATAA	No	0.0832	0.979924	0.0773	0.984159	NA	NA	NA	NA
	15	8	GGCGGCGC	No	<0.0001	1.25023	<0.0001	1.20469	NA	NA	NA	NA
	19	8	AGTTACAG	No	0.8907	1.0153	0.8743	1.01138	NA	NA	NA	NA
	20	8	ACAGTGAC	No	0.6573	1.00641	0.6306	1.00421	NA	NA	NA	NA
	23	8	CAGATCCC	No	0.5134	1.00136	0.5625	1.00295	NA	NA	NA	NA
	25	8	CCTCTAGG	Yes	0.4055	0.996729	0.3892	0.996962	NA	NA	NA	NA
	27	8	TACATGCA	No	0.0252	0.971097	0.0163	0.975611	NA	NA	NA	NA
	30	8	CACTAGAG	No	0.5493	1.00223	0.5279	1.0011	NA	NA	NA	NA
	32	21	TTTTTTTTTTATTTTTTTTTT	No	0.2176	0.986167	0.1923	0.988391	0.2176	0.986167	0.1923	0.988391
	33	8	GAGGGCGC	Yes	<0.0001	1.15335	<0.0001	1.12226	NA	NA	NA	NA
	36	19	TGGCCACCAGGGGGCGCTA	Yes	<0.0001	1.19626	<0.0001	1.15268	<0.0001	1.71545	<0.0001	1.59225
	37	19	TGGCCACCAGGGGGCGCTA	Yes	<0.0001	1.19626	<0.0001	1.15268	<0.0001	1.71545	<0.0001	1.59225
	38	17	CCAGCAGATGGCGCTGT	Yes	<0.0001	1.12426	<0.0001	1.09559	0.9978	1.37716	<0.0001	1.50261
	39	19	TGGCCACCAGGGGGCGCTA	Yes	<0.0001	1.20573	<0.0001	1.16026	<0.0001	1.58701	<0.0001	1.50876
	40	20	TGGCCACCAGGGGGCGCTAT	Yes	<0.0001	1.22934	<0.0001	1.17727	<0.0001	1.55216	<0.0001	1.51872
	41	18	AGCGCCACCTGGTGGCCA	Yes	<0.0001	1.08268	<0.0001	1.0642	<0.0001	1.61887	<0.0001	1.64906
	42	20	GCCACTAGATGGCAGTATTG	Yes	<0.0001	1.14226	<0.0001	1.10891	<0.0001	1.67706	<0.0001	1.66491
	46	8	GAATTACA	No	0.6209	1.00489	0.6014	1.00325	NA	NA	NA	NA
	47	8	AGGGGGAG	Yes	0.907	1.02204	0.9156	1.01766	NA	NA	NA	NA
	49	12	CCACCAGAGGGC	Yes	<0.0001	1.10385	<0.0001	1.08003	NA	NA	NA	NA
	50	8	AAACCGCT	Yes	0.9831	1.03255	0.9823	1.02497	NA	NA	NA	NA
	52	8	GCGGCCGC	Yes	<0.0001	1.246	<0.0001	1.20291	NA	NA	NA	NA
	54	8	TACTGACA	No	0.1315	0.985979	0.1191	0.988345	NA	NA	NA	NA
	56	8	AGGACAGC	Yes	0.9244	1.01921	0.9128	1.01444	NA	NA	NA	NA
	57	8	GATGGAGC	No	0.6153	1.00421	0.5855	1.00252	NA	NA	NA	NA
	59	19	CCTCTGCTGCCCTCTGCTG	Yes	<0.0001	1.04724	<0.0001	1.03655	0.9722	1.18093	0.9847	1.14633
	60	8	CTCACAAC	No	0.7697	1.01526	0.7693	1.0112	NA	NA	NA	NA
	62	19	AGAGTGCCACCTACTGAAT	Yes	<0.0001	1.05152	<0.0001	1.03979	0.7544	1.16928	0.967	1.29982
	63	8	GTGGTCAC	No	0.8975	1.01769	0.8843	1.01307	NA	NA	NA	NA
	68	8	AAAGCCAG	Yes	0.8727	1.01537	0.8574	1.01137	NA	NA	NA	NA
	70	8	GTGGTTTA	No	0.0339	0.978495	0.0286	0.982234	NA	NA	NA	NA
	75	8	CCACATGG	Yes	0.9475	1.02613	0.946	1.01975	NA	NA	NA	NA
	77	8	CGCATGCG	No	<0.0001	1.22187	<0.0001	1.1733	NA	NA	NA	NA
	80	8	ATGTGCAC	No	0.3187	0.994336	0.2921	0.994726	NA	NA	NA	NA
	81	8	ATGTGCAC	No	0.3424	0.992913	0.3819	0.996194	NA	NA	NA	NA
	84	8	CGCCCTCC	Yes	<0.0001	1.09201	<0.0001	1.07771	NA	NA	NA	NA
	86	8	GGATCTGA	No	0.1928	0.985025	0.1988	0.989232	NA	NA	NA	NA
	87	8	GCAGGTAC	No	0.7651	1.00912	0.7411	1.00645	NA	NA	NA	NA
	91	8	GACACCTA	No	0.6377	1.00731	0.6133	1.00453	NA	NA	NA	NA
	94	15	CCGCTAGATGGCGCC	Yes	<0.0001	1.13235	<0.0001	1.10274	<0.0001	2.18193	0.9994	1.67571
	95	15	CCGCTAGATGGCGCC	Yes	<0.0001	1.13235	<0.0001	1.10274	<0.0001	2.18193	0.9994	1.67571
	96	8	CTGCCGCC	Yes	0.9997	1.08189	<0.0001	1.07251	NA	NA	NA	NA
	98	8	AAACATCC	No	0.3326	0.995328	0.3042	0.99556	NA	NA	NA	NA
	100	8	GCTCTTAC	No	0.0905	0.984185	0.0786	0.986641	NA	NA	NA	NA
	101	9	ATGCCAACC	Yes	0.793	1.01251	0.7788	1.00921	NA	NA	NA	NA
	104	8	GGGCAGTA	No	0.5553	1.00281	0.5524	1.00207	NA	NA	NA	NA
	106	8	GACGGTGA	No	0.9215	1.02057	0.9125	1.01535	NA	NA	NA	NA
	108	8	CAGCCCCG	Yes	<0.0001	1.11099	<0.0001	1.08943	NA	NA	NA	NA
	109	11	CGCCAGGTGTG	Yes	<0.0001	1.06216	<0.0001	1.05007	NA	NA	NA	NA
	111	7	GGACGCG	No	<0.0001	1.09966	<0.0001	1.07705	NA	NA	NA	NA
	112	8	CAGTGTAC	No	0.7703	1.00909	0.7482	1.00653	NA	NA	NA	NA
	113	8	GCAATACC	No	0.373	0.993941	0.4824	0.999856	NA	NA	NA	NA
	114	8	GCAGGGAC	No	0.6928	1.00765	0.6786	1.00553	NA	NA	NA	NA
	115	29	AATGAGTGTTTTGCCTGCATGTATGTCTG	No	0.1283	0.983863	0.1037	0.986096	0.4566	0.995604	0.2218	0.872699
	116	8	CTCTTAAC	No	0.6777	1.00641	0.6539	1.00443	NA	NA	NA	NA
