# Supplementary material for: Putative bovine topological association domains and CTCF binding motifs can reduce the search space for causative regulatory variants of complex traits
Source: BMC Genomics. 2018 May 24;19:395. doi: 10.1186/s12864-018-4800-0 (PMC5968476; doi:10.1186/s12864-018-4800-0)
Supplement: Supplementary file 5 — Table S4. Enrichment of significant aseQTLs and eQTLs within bovine biological signals. This table shows the level of enrichment of each type of significant quantitative trait loci (QTLs) at biological hallmarks. Significant aseQTLs/eQTLs are defined by the P-value from aseQTL/eQTL mapping, and four P-value thresholds were tested (from 10−5 to 10−8). “< 0.0001” denotes the degree of overlap between the significant aseQTLs/eQTLs and the biological hallmark larger than all permuted cases. (XLSX 19 kb) [file 12864_2018_4800_MOESM5_ESM.xlsx]

## Sheet: Sheet 1
QTL type	cell type	P-value significant threshold	biological signal		rank	foldChange
aseQTL	blood	0.0001	CTCF	(motif P-value ≤ 10e-05)	<0.0001	1.5423
				(motif P-value ≤ 10e-08 and motif score ≥ 80)	<0.0001	4.19494
			FANTOM5	(defined by homology)	0.0001	0.646858
			H3K27Ac	(bovine liver tissue)	0.9821	1.38005
			H3K4me3	(bovine liver tissue)	0.9852	1.4414
			VISTA	(defined by homology)	0.0001	0.631572
			dbSUPER	(defined by homology)	0.0001	0.607488
			H3K4me3	(bovine tender muscle)	0.9797	1.34526
			H3K4me3	(bovine tough muscle)	0.9648	1.32141
		1e-05	CTCF	(motif P-value ≤ 10e-05)	<0.0001	1.54971
				(motif P-value ≤ 10e-08 and motif score ≥ 80)	<0.0001	4.0683
			FANTOM5	(defined by homology)	0.0001	0.641297
			H3K27Ac	(bovine liver tissue)	0.9835	1.39054
			H3K4me3	(bovine liver tissue)	0.9878	1.4678
			VISTA	(defined by homology)	0.0001	0.628443
			dbSUPER	(defined by homology)	0.0001	0.618872
			H3K4me3	(bovine tender muscle)	0.9782	1.34913
			H3K4me3	(bovine tough muscle)	0.9675	1.3326
		1e-06	CTCF	(motif P-value ≤ 10e-05)	<0.0001	1.55265
				(motif P-value ≤ 10e-08 and motif score ≥ 80)	<0.0001	4.01821
			FANTOM5	(defined by homology)	0.0001	0.641026
			H3K27Ac	(bovine liver tissue)	0.9812	1.36609
			H3K4me3	(bovine liver tissue)	0.9849	1.44467
			VISTA	(defined by homology)	0.0001	0.633992
			dbSUPER	(defined by homology)	0.0001	0.623577
			H3K4me3	(bovine tender muscle)	0.9816	1.35628
			H3K4me3	(bovine tough muscle)	0.9677	1.32995
		1e-07	CTCF	(motif P-value ≤ 10e-05)	<0.0001	1.55582
				(motif P-value ≤ 10e-08 and motif score ≥ 80)	<0.0001	3.96175
			FANTOM5	(defined by homology)	0.0001	0.640343
			H3K27Ac	(bovine liver tissue)	0.9797	1.34618
			H3K4me3	(bovine liver tissue)	0.9801	1.39999
			VISTA	(defined by homology)	0.0001	0.632193
			dbSUPER	(defined by homology)	0.0001	0.61975
			H3K4me3	(bovine tender muscle)	0.9694	1.32686
			H3K4me3	(bovine tough muscle)	0.957	1.30586
	milk	0.0001	CTCF	(motif P-value ≤ 10e-05)	<0.0001	1.49338
				(motif P-value ≤ 10e-08 and motif score ≥ 80)	<0.0001	3.97305
			FANTOM5	(defined by homology)	0.0001	0.655478
			H3K27Ac	(bovine liver tissue)	0.9813	1.3034
			H3K4me3	(bovine liver tissue)	0.9756	1.31219
			VISTA	(defined by homology)	0.0001	0.65527
			dbSUPER	(defined by homology)	0.0001	0.591215
			H3K4me3	(bovine tender muscle)	0.9466	1.21491
			H3K4me3	(bovine tough muscle)	0.9455	1.2081
		1e-05	CTCF	(motif P-value ≤ 10e-05)	<0.0001	1.4858
				(motif P-value ≤ 10e-08 and motif score ≥ 80)	<0.0001	3.70696
			FANTOM5	(defined by homology)	0.0001	0.640125
			H3K27Ac	(bovine liver tissue)	0.9796	1.28802
			H3K4me3	(bovine liver tissue)	0.9716	1.29125
			VISTA	(defined by homology)	0.0001	0.645008
			dbSUPER	(defined by homology)	0.0001	0.595718
			H3K4me3	(bovine tender muscle)	0.9406	1.19842
			H3K4me3	(bovine tough muscle)	0.9357	1.18894
		1e-06	CTCF	(motif P-value ≤ 10e-05)	<0.0001	1.48668
				(motif P-value ≤ 10e-08 and motif score ≥ 80)	<0.0001	3.6737
			FANTOM5	(defined by homology)	0.0001	0.632807
			H3K27Ac	(bovine liver tissue)	0.9795	1.2763
			H3K4me3	(bovine liver tissue)	0.9677	1.27181
			VISTA	(defined by homology)	0.0001	0.622429
			dbSUPER	(defined by homology)	0.0001	0.586612
			H3K4me3	(bovine tender muscle)	0.9358	1.1896
			H3K4me3	(bovine tough muscle)	0.9232	1.1726
		1e-07	CTCF	(motif P-value ≤ 10e-05)	<0.0001	1.48287
				(motif P-value ≤ 10e-08 and motif score ≥ 80)	<0.0001	3.6149
			FANTOM5	(defined by homology)	0.0001	0.626695
			H3K27Ac	(bovine liver tissue)	0.9785	1.26287
			H3K4me3	(bovine liver tissue)	0.9633	1.24096
			VISTA	(defined by homology)	0.0001	0.620842
			dbSUPER	(defined by homology)	0.0001	0.58289
			H3K4me3	(bovine tender muscle)	0.9292	1.18033
			H3K4me3	(bovine tough muscle)	0.9055	1.15833
eQTL	Blood	0.0001	CTCF	(motif P-value ≤ 10e-05)	<0.0001	1.38055
				(motif P-value ≤ 10e-08 and motif score ≥ 80)	<0.0001	3.96874
			FANTOM5	(defined by homology)	0.0001	0.601453
			H3K27Ac	(bovine liver tissue)	0.1738	0.959796
			H3K4me3	(bovine liver tissue)	0.1954	0.952967
			VISTA	(defined by homology)	0.0001	0.751212
			dbSUPER	(defined by homology)	0.0001	0.638772
			H3K4me3	(bovine tender muscle)	0.8042	1.04994
			H3K4me3	(bovine tough muscle)	0.5963	1.01249
		1e-05	CTCF	(motif P-value ≤ 10e-05)	<0.0001	1.43115
				(motif P-value ≤ 10e-08 and motif score ≥ 80)	<0.0001	3.55759
			FANTOM5	(defined by homology)	0.0001	0.547186
			H3K27Ac	(bovine liver tissue)	0.9874	1.22441
			H3K4me3	(bovine liver tissue)	0.9842	1.321
			VISTA	(defined by homology)	0.0324	0.795762
			dbSUPER	(defined by homology)	0.0001	0.594474
			H3K4me3	(bovine tender muscle)	0.9856	1.25115
			H3K4me3	(bovine tough muscle)	0.9351	1.17677
		1e-06	CTCF	(motif P-value ≤ 10e-05)	<0.0001	1.4478
				(motif P-value ≤ 10e-08 and motif score ≥ 80)	<0.0001	2.75186
			FANTOM5	(defined by homology)	0.0001	0.521145
			H3K27Ac	(bovine liver tissue)	0.9929	1.42557
			H3K4me3	(bovine liver tissue)	0.994	1.61068
			VISTA	(defined by homology)	0.0177	0.664593
			dbSUPER	(defined by homology)	0.0001	0.559818
			H3K4me3	(bovine tender muscle)	0.9812	1.37106
			H3K4me3	(bovine tough muscle)	0.9337	1.2692
		1e-07	CTCF	(motif P-value ≤ 10e-05)	<0.0001	1.46878
				(motif P-value ≤ 10e-08 and motif score ≥ 80)	<0.0001	2.65601
			FANTOM5	(defined by homology)	0.001	0.591245
			H3K27Ac	(bovine liver tissue)	0.9893	1.52546
			H3K4me3	(bovine liver tissue)	0.9926	1.7231
			VISTA	(defined by homology)	0.085	0.685789
			dbSUPER	(defined by homology)	0.0004	0.582527
			H3K4me3	(bovine tender muscle)	0.9196	1.32015
			H3K4me3	(bovine tough muscle)	0.8979	1.28818
	Milk	0.0001	CTCF	(motif P-value ≤ 10e-05)	<0.0001	1.34275
				(motif P-value ≤ 10e-08 and motif score ≥ 80)	<0.0001	4.48016
			FANTOM5	(defined by homology)	0.0001	0.566523
			H3K27Ac	(bovine liver tissue)	0.0001	0.84595
			H3K4me3	(bovine liver tissue)	0.0001	0.798587
			VISTA	(defined by homology)	0.0013	0.823641
			dbSUPER	(defined by homology)	0.0001	0.658529
			H3K4me3	(bovine tender muscle)	0.3984	0.985754
			H3K4me3	(bovine tough muscle)	0.4569	0.993745
		1e-05	CTCF	(motif P-value ≤ 10e-05)	<0.0001	1.40111
				(motif P-value ≤ 10e-08 and motif score ≥ 80)	<0.0001	4.74825
			FANTOM5	(defined by homology)	0.0001	0.491071
			H3K27Ac	(bovine liver tissue)	0.206	0.933588
			H3K4me3	(bovine liver tissue)	0.1515	0.8951
			VISTA	(defined by homology)	0.0015	0.627109
			dbSUPER	(defined by homology)	0.0001	0.637842
			H3K4me3	(bovine tender muscle)	0.9196	1.1599
			H3K4me3	(bovine tough muscle)	0.9234	1.16862
		1e-06	CTCF	(motif P-value ≤ 10e-05)	<0.0001	1.3812
				(motif P-value ≤ 10e-08 and motif score ≥ 80)	<0.0001	4.0531
			FANTOM5	(defined by homology)	0.0084	0.597518
			H3K27Ac	(bovine liver tissue)	0.5457	1.0036
			H3K4me3	(bovine liver tissue)	0.6297	1.05944
			VISTA	(defined by homology)	0.4639	0.937191
			dbSUPER	(defined by homology)	0.056	0.731603
			H3K4me3	(bovine tender muscle)	0.99	1.73514
			H3K4me3	(bovine tough muscle)	0.9842	1.67282
		1e-07	CTCF	(motif P-value ≤ 10e-05)	<0.0001	1.53358
				(motif P-value ≤ 10e-08 and motif score ≥ 80)	0.9978	3.44068
			FANTOM5	(defined by homology)	0.0094	0.375814
			H3K27Ac	(bovine liver tissue)	0.6677	1.11772
			H3K4me3	(bovine liver tissue)	0.6222	1.07236
			VISTA	(defined by homology)	0.2713	0.645062
			dbSUPER	(defined by homology)	0.0501	0.543887
			H3K4me3	(bovine tender muscle)	0.8615	1.46632
			H3K4me3	(bovine tough muscle)	0.869	1.52054
