# Supplementary material for: Putative bovine topological association domains and CTCF binding motifs can reduce the search space for causative regulatory variants of complex traits
Source: BMC Genomics. 2018 May 24;19:395. doi: 10.1186/s12864-018-4800-0 (PMC5968476; doi:10.1186/s12864-018-4800-0)
Supplement: Supplementary file 6 — Table S5. EGenes are often located within the same TAD as their furthermost and most-significant aseQTL and eQTL. This table provides the results of Chi-Square test. The Chi-Square test was to examine whether the observed frequency of eGene and its linearly-furthermost, and most-significant, aseQTL/eQTL locating in the same TAD was more often than expected. The first column specifies the putative bovine TAD set. The second column specifies the bovine cell type where the aseQTL or eQTL was measured from. A minimum P-value threshold was applied to require the most-significant aseQTL and eQTL passing the P-value threshold in the aseQTL/eQTL mapping, and four P-value thresholds were tested (from 10−5 to 10−8). The expected number of the significant eSNP and eGene within the same TAD was defined as the product among the maximum number of eSNPs in a chromosome analysed during aseQTL or eQTL mapping, the number of eGenes overlapping a TAD in a TAD set, and the P-value threshold that filter the significant aseQTL/eQTL mapping results. The observed number of linearly-furthermost, and most-significant, aseQTL/eQTL and eGene within the same TAD was calculated from the data. The Chi-Square test P-values were all much smaller than 10−8, and were denoted as “<10e-08” in the table. (XLSX 15 kb) [file 12864_2018_4800_MOESM6_ESM.xlsx]

## Sheet: Sheet1
TAD set	cell type	P-value significant threshold (meansure in -log10)	aseQTL						eQTL
			maximum number of eSNPs in a chromosome	number of eGenes overlapping aTAD	number of furthermost and most-significant aseQTL-eGene in the same TAD		Chi-Square test		maximum number of eSNPs in a chromosome	number of eGenes overlapping a TAD	number of furthermost and most-significant eQTL-eGene in the same TAD		Chi-Square test
					Expected	observed	value	p-value			Expected	observed	value	p-value
hg18:hESC	white blood	4	1057269	57367	6.06524e+06	25730	6.01388e+06	<10e-08	63105	9477	59804.6	309	59188.2	<10e-08
		5		28991	306513	13788	279557	<10e-08	24437	4183	1022.2	224	623.286	<10e-08
		6		18412	19466.4	8921	5712.72	<10e-08	13251	1126	14.9206	148	1186.96	<10e-08
		7		13302	1406.38	6375	17553.7	<10e-08	8964	327	0.293123	114	44108.7	<10e-08
	milk	4	1153815	46175	5.32774e+06	19622	5.28857e+06	<10e-08	44895	10779	48392.3	146	48100.8	<10e-08
		5		21297	245728	9333	227416	<10e-08	9294	5354	497.601	90	333.879	<10e-08
		6		13001	15000.7	5568	5931.49	<10e-08	3354	1425	4.77945	44	321.847	<10e-08
		7		9553	1102.24	3862	6909.82	<10e-08	2463	343	0.0844809	24	6770.19	<10e-08
hg18:IMR90	white blood	4	1057269	59563	6.29741e+06	30624	6.23631e+06	<10e-08	63105	9728	61388.5	362	60666.7	<10e-08
		5		30103	318270	16084	286915	<10e-08	24437	4252	1039.06	260	584.12	<10e-08
		6		19079	20171.6	10257	4873.18	<10e-08	13251	1150	15.2386	168	1531.37	<10e-08
		7		13790	1457.97	7273	23192.8	<10e-08	8964	340	0.304776	125	51017.5	<10e-08
	milk	4	1153815	48399	5.58435e+06	23656	5.53714e+06	<10e-08	44895	11017	49460.8	204	49053.7	<10e-08
		5		22415	258628	11078	236946	<10e-08	9294	5459	507.359	127	285.15	<10e-08
		6		13648	15747.3	6597	5316.95	<10e-08	3354	1446	4.84988	53	478.039	<10e-08
		7		10019	1156.01	4550	9964.63	<10e-08	2463	348	0.0857124	25	7241.91	<10e-08
mm9:mESC	white blood	4	1057269	58380	6.17234e+06	31925	6.10865e+06	<10e-08	63105	9346	58977.9	371	58238.3	<10e-08
		5		29656	313544	16843	280762	<10e-08	24437	4110	1004.36	261	550.186	<10e-08
		6		18801	19877.7	10735	4205.17	<10e-08	13251	1121	14.8544	169	1599.59	<10e-08
		7		13641	1442.22	7682	26996.5	<10e-08	8964	322	0.288641	125	53883.3	<10e-08
	milk	4	1153815	47159	5.44128e+06	24524	5.39234e+06	<10e-08	44895	10666	47885	213	47460	<10e-08
		5		21850	252109	11608	229427	<10e-08	9294	5313	493.79	125	275.433	<10e-08
		6		13242	15278.8	6877	4620.16	<10e-08	3354	1430	4.79622	54	504.775	<10e-08
		7		9706	1119.89	4764	11857.8	<10e-08	2463	356	0.0876828	34	13116	<10e-08
mm9:cortex	white blood	4	1057269	55966	5.91711e+06	35918	5.84549e+06	<10e-08	63105	8833	55740.6	449	54846.3	<10e-08
		5		28502	301343	18802	264912	<10e-08	24437	3894	951.577	299	447.527	<10e-08
		6		18085	19120.7	12017	2639.16	<10e-08	13251	1038	13.7545	179	1985.24	<10e-08
		7		13150	1390.31	8670	38116.6	<10e-08	8964	305	0.273402	123	55090.4	<10e-08
	milk	4	1153815	45398	5.23809e+06	28776	5.1807e+06	<10e-08	44895	10064	45182.3	305	44574.4	<10e-08
		5		20970	241955	13331	216028	<10e-08	9294	4980	462.841	179	174.068	<10e-08
		6		12708	14662.7	7908	3111.69	<10e-08	3354	1321	4.43063	75	1124	<10e-08
		7		9317	1075.01	5608	19114.3	<10e-08	2463	323	0.0795549	36	16218.7	<10e-08
mm10:liver	white blood	4	1057269	52313	5.53089e+06	20057	5.49085e+06	<10e-08	63105	8954	56504.2	242	56021.3	<10e-08
		5		26274	277787	11012	256199	<10e-08	24437	3936	961.84	184	629.04	<10e-08
		6		16639	17591.9	7144	6205.05	<10e-08	13251	1040	13.781	120	818.695	<10e-08
		7		12013	1270.1	5101	11554.9	<10e-08	8964	284	0.254578	91	32346.6	<10e-08
	milk	4	1153815	42380	4.88987e+06	14727	4.86046e+06	<10e-08	44895	10190	45748	106	45536.3	<10e-08
		5		19665	226898	7223	212682	<10e-08	9294	5064	470.648	64	351.351	<10e-08
		6		11892	13721.2	4299	6470.09	<10e-08	3354	1350	4.5279	35	205.073	<10e-08
		7		8692	1002.9	2931	3706.85	<10e-08	2463	340	0.083742	23	6271.11	<10e-08
canfam3:liver	white blood	4	1057269	57960	6.12793e+06	25815	6.07641e+06	<10e-08	63105	9743	61483.2	331	60823	<10e-08
		5		28986	306460	13607	279850	<10e-08	24437	4252	1039.06	245	606.83	<10e-08
		6		18233	19277.2	8625	5886.18	<10e-08	13251	1139	15.0929	157	1334.25	<10e-08
		7		13046	1379.31	6086	16060.8	<10e-08	8964	330	0.295812	119	47633.9	<10e-08
	milk	4	1153815	47501	5.48074e+06	19956	5.4409e+06	<10e-08	44895	11133	49981.6	173	49636.2	<10e-08
		5		21885	252512	9588	233700	<10e-08	9294	5529	513.865	100	333.326	<10e-08
		6		13199	15229.2	5677	5991.42	<10e-08	3354	1491	5.00081	45	319.935	<10e-08
		7		9638	1112.05	3863	6805.24	<10e-08	2463	362	0.0891606	22	5384.5	<10e-08
