# Supplementary material for: Putative bovine topological association domains and CTCF binding motifs can reduce the search space for causative regulatory variants of complex traits
Source: BMC Genomics. 2018 May 24;19:395. doi: 10.1186/s12864-018-4800-0 (PMC5968476; doi:10.1186/s12864-018-4800-0)
Supplement: Supplementary file 7 — Appendix 2. ANOVA testing the effects of TAD, CTCF and gene on ASE variation. TAD and CTCF remained significant when gene was fitted into a categorical variable in the ANOVA model, indicating that TAD and CTCF were independent factors from gene that were predictive of ASE variation. (ZIP 78 kb) [file 12864_2018_4800_MOESM7_ESM.zip]

Archive with 3 entries (2 files):
- S2_Appendix/
- S2_Appendix/S2_Appendix.docx
- S2_Appendix/Si_Table.xlsx
