# Supplementary material for: Putative bovine topological association domains and CTCF binding motifs can reduce the search space for causative regulatory variants of complex traits
Source: BMC Genomics. 2018 May 24;19:395. doi: 10.1186/s12864-018-4800-0 (PMC5968476; doi:10.1186/s12864-018-4800-0)
Supplement: Supplementary file 7 — Appendix 2. ANOVA testing the effects of TAD, CTCF and gene on ASE variation. TAD and CTCF remained significant when gene was fitted into a categorical variable in the ANOVA model, indicating that TAD and CTCF were independent factors from gene that were predictive of ASE variation. (ZIP 78 kb) [file 12864_2018_4800_MOESM7_ESM.zip › S2_Appendix/Si_Table.xlsx]

## Sheet: Sheet1
TAD source	ASE tissue	Categorical variable	Degree of Freedom		sum of squares		mean sum of squares		F-statistics		P-value
			TAD + CTCF	TAD + CTCF + Gene	TAD + CTCF	TAD + CTCF + Gene	TAD + CTCF	TAD + CTCF + Gene	TAD + CTCF	TAD + CTCF + Gene	TAD + CTCF	TAD + CTCF + Gene
hg18:hESC	adrenal	TAD	261	176	329.508	299.032	1.26248	1.69905	11.912	20.4579	0	0
		CTCF	318	224	78.2648	62.4845	0.246116	0.278949	2.3222	3.35877	6.99925e-32	1.87189e-50
		Gene	4817	31	510.524	47.0512	0.105984	1.51778	NA	18.2753	NA	3.30144e-91
		Residuals	NA	3315	NA	275.314	NA	0.0830509	NA	NA	NA	NA
	black skin	TAD	288	198	295.708	268.255	1.02676	1.35482	7.77636	12.7332	8.46122e-239	0.000000000000000000000000000000000000000000000000000000000000000000000000000000000000000000000000000000000000000000000000000000000000000000000000000000000000000000000000000000000000000000000000000000000000000000000000000000000000000000000000000000000000000000000000000000000000000000000000309429587299688
		CTCF	361	247	74.2782	51.3644	0.205757	0.207953	1.55833	1.95443	3.16818e-10	6.72678e-16
		Gene	5380	37	710.358	39.7927	0.132037	1.07548	NA	10.1078	NA	3.70324e-54
		Residuals	NA	3697	NA	393.363	NA	0.106401	NA	NA	NA	NA
	blood	TAD	200	152	388.581	399.064	1.9429	2.62542	16.1266	28.8805	0	0
		CTCF	250	190	154.587	127.246	0.618347	0.669718	5.13243	7.36712	3.93364e-113	1.21475e-139
		Gene	3693	27	444.927	62.0601	0.120478	2.29852	NA	25.2845	NA	1.41685e-111
		Residuals	NA	2687	NA	244.265	NA	0.0909063	NA	NA	NA	NA
	brain caudal lobe	TAD	291	203	263.635	242.635	0.905962	1.19524	9.09951	15.5459	0.0000000000000000000000000000000000000000000000000000000000000000000000000000000000000000000000000000000000000000000000000000000000000000000000000000000000000000000000000000000000000000000000000000000000000000000000000000000000000000000000000000000000000000000000000000000000000000000000000174773665301873	0
		CTCF	356	260	90.8633	102.744	0.255234	0.395171	2.56358	5.13979	6.60842e-45	2.67352e-117
		Gene	5301	35	527.776	42.7194	0.0995616	1.22056	NA	15.8751	NA	8.88845e-88
		Residuals	NA	3750	NA	288.317	NA	0.0768847	NA	NA	NA	NA
	brain cerebellum	TAD	281	194	343.596	349.214	1.22276	1.80007	13.719	26.4947	0	0
		CTCF	340	236	87.9407	88.6259	0.258649	0.375533	2.90197	5.52736	1.73033e-56	2.75988e-119
		Gene	5102	33	454.735	25.7948	0.0891288	0.78166	NA	11.505	NA	4.8033e-57
		Residuals	NA	3524	NA	239.423	NA	0.0679408	NA	NA	NA	NA
	heart	TAD	161	119	334.521	327.926	2.07777	2.75568	10.1238	16.5868	1.87693e-179	2.64943e-220
		CTCF	186	138	52.7102	40.9821	0.283388	0.296972	1.38079	1.78751	0.000721931	1.52916e-07
		Gene	2706	12	555.368	24.8152	0.205236	2.06794	NA	12.4472	NA	7.54562e-25
		Residuals	NA	2018	NA	335.264	NA	0.166137	NA	NA	NA	NA
	kidney	TAD	288	194	444.845	366.21	1.5446	1.88768	7.7697	12.4333	1.1831e-239	0.000000000000000000000000000000000000000000000000000000000000000000000000000000000000000000000000000000000000000000000000000000000000000000000000000000000000000000000000000000000000000000000000000000000000000000000000000000000000000000000000000000000000000000000000000000000000000147638443829669
		CTCF	364	259	104.039	72.9973	0.285823	0.281843	1.43776	1.85638	2.4897e-07	3.37062e-14
		Gene	5511	44	1095.58	51.4345	0.198798	1.16897	NA	7.69946	NA	8.70114e-45
		Residuals	NA	3837	NA	582.55	NA	0.151824	NA	NA	NA	NA
	leg muscle	TAD	196	143	257.731	247.625	1.31495	1.73164	11.169	18.0064	0.0000000000000000000000000000000000000000000000000000000000000000000000000000000000000000000000000000000000000000000000000000000000000000000000000000000000000000000000000000000000000000000000000000000000000000000000000000000000000000000000000000000546549777764246	0.00000000000000000000000000000000000000000000000000000000000000000000000000000000000000000000000000000000000000000000000000000000000000000000000000000000000000000000000000000000000000000000000000000000000000000000000000000000000000000000000000000000000000000000000000000000000000000000000000000221143190540213
		CTCF	235	176	40.5924	40.345	0.172734	0.229233	1.46718	2.38367	9.03385e-06	9.46025e-20
		Gene	3593	25	423.012	13.4629	0.117732	0.538515	NA	5.59973	NA	1.96983e-17
		Residuals	NA	2687	NA	258.403	NA	0.096168	NA	NA	NA	NA
	liver	TAD	210	148	575.046	452.452	2.73832	3.05711	6.14462	9.26878	3.47673e-126	5.37415e-150
		CTCF	247	183	159.853	102.372	0.647177	0.559408	1.45223	1.69606	1.019e-05	5.77219e-08
		Gene	3555	16	1584.27	57.4124	0.445644	3.58828	NA	10.8792	NA	1.46936e-27
		Residuals	NA	2522	NA	831.829	NA	0.329829	NA	NA	NA	NA
	lung	TAD	235	165	529.419	428.563	2.25285	2.59735	4.02099	5.51733	1.03036e-74	8.36236e-87
		CTCF	291	210	138.696	113.956	0.47662	0.542647	0.850694	1.1527	0.96549	0.0713317
		Gene	4270	26	2392.36	62.283	0.560272	2.3955	NA	5.08855	NA	8.60415e-16
		Residuals	NA	3004	NA	1414.17	NA	0.470762	NA	NA	NA	NA
	internal lymph node	TAD	185	133	235.43	202.299	1.2726	1.52104	5.4627	8.10968	3.11737e-95	4.92137e-116
		CTCF	221	164	94.8089	80.0091	0.429	0.48786	1.84151	2.6011	4.31615e-12	2.11604e-22
		Gene	3277	21	763.412	39.5926	0.232961	1.88536	NA	10.0521	NA	9.81921e-32
		Residuals	NA	2327	NA	436.45	NA	0.187559	NA	NA	NA	NA
	mammary gland	TAD	131	107	172.957	175.785	1.32028	1.64285	8.52357	13.27	1.3833e-118	1.06469e-153
		CTCF	149	113	47.2489	40.8842	0.317107	0.361807	2.0472	2.92248	1.31052e-11	2.68508e-20
		Gene	2066	8	320.019	4.07742	0.154898	0.509677	NA	4.11689	NA	7.09427e-05
		Residuals	NA	1583	NA	195.978	NA	0.123801	NA	NA	NA	NA
	ovaries	TAD	265	183	256.534	238.256	0.968052	1.30195	10.2027	17.6273	0.00000000000000000000000000000000000000000000000000000000000000000000000000000000000000000000000000000000000000000000000000000000000000000000000000000000000000000000000000000000000000000000000000000000000000000000000000000000000000000000000000000000000000000000000000000000000000000000000000000000000132878755055127	0
		CTCF	319	226	86.3685	100.117	0.270748	0.442996	2.85353	5.9978	3.19837e-51	8.90289e-128
		Gene	4733	32	449.074	38.2201	0.0948816	1.19438	NA	16.1709	NA	5.63953e-82
		Residuals	NA	3327	NA	245.731	NA	0.0738597	NA	NA	NA	NA
	spleen	TAD	256	174	232.803	216.325	0.909385	1.24325	8.20562	13.7686	5.25206e-225	0.0000000000000000000000000000000000000000000000000000000000000000000000000000000000000000000000000000000000000000000000000000000000000000000000000000000000000000000000000000000000000000000000000000000000000000000000000000000000000000000000000000000000000000000000000000000000712320794410617
		CTCF	310	219	98.2344	88.8137	0.316885	0.405542	2.85934	4.49127	5.29421e-50	4.75785e-81
		Gene	4561	36	505.472	60.3728	0.110825	1.67702	NA	18.5726	NA	1.34347e-105
		Residuals	NA	3214	NA	290.21	NA	0.0902957	NA	NA	NA	NA
	thymus	TAD	146	106	146.699	145.124	1.00479	1.3691	11.7789	18.9752	1.60597e-192	2.98259e-222
		CTCF	177	133	32.2906	27.3077	0.182433	0.205321	2.13861	2.84568	4.37618e-15	3.14257e-22
		Gene	2484	14	211.896	18.9725	0.0853043	1.35518	NA	18.7823	NA	1.6794e-44
		Residuals	NA	1806	NA	130.306	NA	0.0721517	NA	NA	NA	NA
	thyroid	TAD	335	233	306.444	295.128	0.914758	1.26664	11.4361	19.5603	0	0
		CTCF	423	286	100.449	99.9807	0.237469	0.349583	2.96877	5.39849	3.06797e-73	3.29774e-140
		Gene	6432	43	514.489	29.1921	0.079989	0.678886	NA	10.4838	NA	1.51697e-65
		Residuals	NA	4439	NA	287.45	NA	0.0647556	NA	NA	NA	NA
	tongue	TAD	225	163	270.862	255.127	1.20383	1.5652	12.0375	17.6205	0.0000000000000000000000000000000000000000000000000000000000000000000000000000000000000000000000000000000000000000000000000000000000000000000000000000000000000000000000000000000000000000000000000000000000000000000000000000000000000000000000000000000000000000000000000000000000000000000000000000000000000000000914118351436866	0
		CTCF	278	207	79.6897	68.4582	0.286653	0.330716	2.86635	3.72309	2.50933e-45	2.5966e-56
		Gene	4110	26	411.027	31.1658	0.100006	1.19868	NA	13.4944	NA	4.0832e-55
		Residuals	NA	3058	NA	271.637	NA	0.0888283	NA	NA	NA	NA
	white skin	TAD	311	213	337.151	312.427	1.08409	1.46679	10.1399	16.2753	0	0
		CTCF	367	256	65.5014	52.0557	0.178478	0.203343	1.66938	2.25626	1.57905e-13	2.58229e-24
		Gene	5772	40	617.101	38.0964	0.106913	0.952409	NA	10.5678	NA	1.27339e-61
		Residuals	NA	3978	NA	358.512	NA	0.0901236	NA	NA	NA	NA
hg18:IMR90	adrenal	TAD	259	186	320.462	313.334	1.2373	1.68459	11.6051	20.438	0	0
		CTCF	358	237	84.2133	61.4023	0.235233	0.259081	2.20633	3.14326	5.47222e-31	8.7059e-47
		Gene	5040	31	537.35	45.8621	0.106617	1.47942	NA	17.9489	NA	1.13195e-89
		Residuals	NA	3430	NA	282.716	NA	0.0824244	NA	NA	NA	NA
	black skin	TAD	291	200	288.359	270.38	0.990923	1.3519	7.10293	12.1401	1.43347e-216	0.00000000000000000000000000000000000000000000000000000000000000000000000000000000000000000000000000000000000000000000000000000000000000000000000000000000000000000000000000000000000000000000000000000000000000000000000000000000000000000000000000000000000000000000000000000000000000893690639241138
		CTCF	403	262	79.9092	58.7059	0.198286	0.224068	1.42131	2.01214	1.72621e-07	3.78268e-18
		Gene	5676	38	791.853	44.7943	0.139509	1.1788	NA	10.5856	NA	8.67076e-59
		Residuals	NA	3781	NA	421.045	NA	0.111358	NA	NA	NA	NA
	blood	TAD	223	161	422.614	426.999	1.89513	2.65217	15.6412	28.8137	0	0
		CTCF	280	200	136.967	130.772	0.489168	0.65386	4.03729	7.10365	4.79836e-86	1.14399e-139
		Gene	3961	28	479.925	60.2069	0.121163	2.15025	NA	23.3607	NA	1.69257e-106
		Residuals	NA	2771	NA	255.058	NA	0.0920456	NA	NA	NA	NA
	brain caudal lobe	TAD	307	216	244.529	249.18	0.796511	1.15361	7.81035	14.9151	0.00000000000000000000000000000000000000000000000000000000000000000000000000000000000000000000000000000000000000000000000000000000000000000000000000000000000000000000000000000000000000000000000000000000000000000000000000000000000000000000000000000000000000781423330229368	0
		CTCF	397	269	101.958	102.072	0.25682	0.379448	2.5183	4.90593	1.56771e-47	6.5307e-113
		Gene	5629	36	574.054	40.7509	0.101981	1.13197	NA	14.6353	NA	3.22953e-82
		Residuals	NA	3836	NA	296.695	NA	0.0773449	NA	NA	NA	NA
	brain cerebellum	TAD	289	200	326.177	350.632	1.12864	1.75316	12.4571	26.0784	0	0
		CTCF	382	251	121.504	109.62	0.318072	0.436734	3.51065	6.49646	3.94119e-91	4.8551e-157
		Gene	5411	34	490.247	36.199	0.090602	1.06468	NA	15.8372	NA	4.42014e-85
		Residuals	NA	3623	NA	243.561	NA	0.0672265	NA	NA	NA	NA
	heart	TAD	175	127	332.64	340.735	1.9008	2.68295	8.97207	15.8576	4.78879e-168	8.19866e-222
		CTCF	204	147	57.8077	35.7807	0.283371	0.243406	1.33755	1.43865	0.00140718	0.000664748
		Gene	2813	14	595.955	24.2015	0.211857	1.72868	NA	10.2174	NA	1.29945e-22
		Residuals	NA	2051	NA	347.009	NA	0.16919	NA	NA	NA	NA
	kidney	TAD	294	206	472.283	419.458	1.6064	2.0362	7.95591	13.6614	0.000000000000000000000000000000000000000000000000000000000000000000000000000000000000000000000000000000000000000000000000000000000000000000000000000000000000000000000000000000000000000000000000000000000000000000000000000000000000000000000000000000000000758308588196898	0
		CTCF	395	266	113.845	75.9799	0.288216	0.285639	1.42742	1.91643	1.55013e-07	5.48074e-16
		Gene	5730	43	1156.96	51.8484	0.201913	1.20578	NA	8.08988	NA	7.45997e-47
		Residuals	NA	3893	NA	580.242	NA	0.149047	NA	NA	NA	NA
	leg muscle	TAD	198	147	263.047	263.729	1.32852	1.79408	10.7065	17.9539	0.00000000000000000000000000000000000000000000000000000000000000000000000000000000000000000000000000000000000000000000000000000000000000000000000000000000000000000000000000000000000000000000000000000000000000000000000000000000000000000000000688526316952365	0.0000000000000000000000000000000000000000000000000000000000000000000000000000000000000000000000000000000000000000000000000000000000000000000000000000000000000000000000000000000000000000000000000000000000000000000000000000000000000000000000000000000000000000000000000000000000000000000000000000000000450593146534061
		CTCF	266	189	40.5766	38.5723	0.152544	0.204086	1.22934	2.04236	0.0083178	3.62843e-14
		Gene	3676	25	456.138	13.6142	0.124085	0.544566	NA	5.44964	NA	8.76486e-17
		Residuals	NA	2686	NA	268.404	NA	0.0999269	NA	NA	NA	NA
	liver	TAD	226	151	559.27	450.374	2.47464	2.98261	5.33608	8.68084	9.70223e-111	3.39993e-141
		CTCF	268	183	166.59	98.3849	0.621604	0.537622	1.34037	1.56474	0.000286616	4.40408e-06
		Gene	3754	18	1740.94	54.0816	0.463757	3.00454	NA	8.74464	NA	1.7885e-23
		Residuals	NA	2529	NA	868.929	NA	0.343586	NA	NA	NA	NA
	lung	TAD	249	167	528.595	428.955	2.12287	2.56859	3.79617	5.72132	2.02933e-71	1.94453e-92
		CTCF	321	220	138.507	112.661	0.431486	0.512096	0.771593	1.14065	0.99879	0.0828306
		Gene	4457	26	2492.42	47.7307	0.559214	1.83579	NA	4.08907	NA	1.93537e-11
		Residuals	NA	3030	NA	1360.32	NA	0.448951	NA	NA	NA	NA
	internal lymph node	TAD	204	141	254.824	220.83	1.24914	1.56617	5.42494	8.38584	3.11976e-103	3.81379e-127
		CTCF	255	176	107.865	88.7293	0.423	0.504143	1.83707	2.69937	1.76383e-13	9.23247e-26
		Gene	3511	22	808.438	37.362	0.230259	1.69827	NA	9.09316	NA	2.72443e-29
		Residuals	NA	2398	NA	447.859	NA	0.186764	NA	NA	NA	NA
	mammary gland	TAD	145	104	205.74	191.226	1.4189	1.83871	9.13358	15.2135	1.43527e-139	1.33573e-170
		CTCF	160	115	40.7474	41.0751	0.254671	0.357175	1.63935	2.95528	1.98388e-06	5.73513e-21
		Gene	2137	9	331.981	4.46662	0.155349	0.496291	NA	4.10632	NA	3.09536e-05
		Residuals	NA	1547	NA	186.971	NA	0.12086	NA	NA	NA	NA
	ovaries	TAD	263	186	241.768	224.992	0.919269	1.20964	9.33097	15.9527	0.00000000000000000000000000000000000000000000000000000000000000000000000000000000000000000000000000000000000000000000000000000000000000000000000000000000000000000000000000000000000000000000000000000000000000000000000000000000000000000000000000000000000000000000000000000000929102253386252	0
		CTCF	370	245	106.38	120.601	0.287513	0.49225	2.91838	6.4918	3.96156e-61	7.22197e-152
		Gene	4965	32	489.142	42.4876	0.098518	1.32774	NA	17.5102	NA	1.0901e-89
		Residuals	NA	3395	NA	257.431	NA	0.0758265	NA	NA	NA	NA
	spleen	TAD	259	182	221.949	218.307	0.856948	1.19949	7.5404	12.671	2.05427e-206	0.000000000000000000000000000000000000000000000000000000000000000000000000000000000000000000000000000000000000000000000000000000000000000000000000000000000000000000000000000000000000000000000000000000000000000000000000000000000000000000000000000000000000000000000259368110246067
		CTCF	351	232	102.321	93.2939	0.291512	0.402129	2.56505	4.24794	6.39265e-44	5.99631e-78
		Gene	4788	38	544.144	60.1315	0.113648	1.58241	NA	16.716	NA	6.66364e-99
		Residuals	NA	3282	NA	310.689	NA	0.0946644	NA	NA	NA	NA
	thymus	TAD	157	114	154.076	156.18	0.981377	1.37	11.4353	18.0364	2.36402e-199	3.91341e-225
		CTCF	203	145	35.4093	28.9442	0.17443	0.199615	2.03251	2.62798	9.69136e-15	2.98452e-20
		Gene	2616	16	224.506	18.1709	0.0858201	1.13568	NA	14.9515	NA	4.36569e-39
		Residuals	NA	1864	NA	141.585	NA	0.0759575	NA	NA	NA	NA
	thyroid	TAD	331	236	353.11	370.15	1.0668	1.56843	12.0017	23.2865	0	0
		CTCF	477	316	124.408	115.149	0.260814	0.364396	2.9342	5.41019	1.2745e-79	1.91407e-153
		Gene	6772	45	601.946	61.975	0.0888874	1.37722	NA	20.4477	NA	1.08676e-147
		Residuals	NA	4619	NA	311.106	NA	0.0673535	NA	NA	NA	NA
	tongue	TAD	225	166	281.588	266.968	1.2515	1.60824	12.2484	17.4231	0.0000000000000000000000000000000000000000000000000000000000000000000000000000000000000000000000000000000000000000000000000000000000000000000000000000000000000000000000000000000000000000000000000000000000000000000000000000000000000000000000000000000000000000000000000000000000000000000000000000000000000000000000000353578767976172	0
		CTCF	308	214	85.0345	65.2601	0.276086	0.304954	2.70204	3.30375	1.57577e-43	1.90265e-46
		Gene	4147	25	423.728	27.8322	0.102177	1.11329	NA	12.0609	NA	1.31343e-46
		Residuals	NA	2979	NA	274.977	NA	0.0923053	NA	NA	NA	NA
	white skin	TAD	311	211	351.14	339.013	1.12907	1.6067	10.1627	17.8301	0	0
		CTCF	418	278	80.7543	63.8626	0.193192	0.229722	1.73892	2.5493	1.93354e-17	4.87648e-35
		Gene	6110	42	678.812	37.618	0.111099	0.895666	NA	9.93953	NA	8.61366e-60
		Residuals	NA	4087	NA	368.286	NA	0.0901115	NA	NA	NA	NA
mm9:mESC	adrenal	TAD	262	180	307.584	285.375	1.17398	1.58542	12.2219	21.3728	0	0
		CTCF	383	260	91.3952	70.7759	0.23863	0.272215	2.48429	3.66969	1.74985e-44	3.5665e-68
		Gene	5434	37	521.965	48.7313	0.0960554	1.31706	NA	17.7551	NA	1.65142e-104
		Residuals	NA	3763	NA	279.137	NA	0.0741793	NA	NA	NA	NA
	black skin	TAD	293	201	294.6	265.182	1.00546	1.31932	7.55099	11.6741	1.67703e-238	0.00000000000000000000000000000000000000000000000000000000000000000000000000000000000000000000000000000000000000000000000000000000000000000000000000000000000000000000000000000000000000000000000000000000000000000000000000000000000000000000000000000000000000000000000000000000251002989055822
		CTCF	436	279	78.2339	52.4648	0.179435	0.188046	1.34756	1.66394	4.05343e-06	1.52386e-10
		Gene	6064	42	807.46	40.8297	0.133156	0.972135	NA	8.60201	NA	8.68629e-50
		Residuals	NA	4078	NA	460.865	NA	0.113012	NA	NA	NA	NA
	blood	TAD	216	161	333.638	362.936	1.54462	2.25426	14.3983	26.414	0	0
		CTCF	299	217	173.518	129.846	0.580328	0.598368	5.40957	7.0113	1.1022e-144	1.36091e-149
		Gene	4273	30	458.4	61.82	0.107278	2.06067	NA	24.1456	NA	2.53975e-118
		Residuals	NA	3074	NA	262.345	NA	0.0853433	NA	NA	NA	NA
	brain caudal lobe	TAD	300	209	198.253	188.602	0.660843	0.902401	7.33577	12.2714	3.92971e-234	0.0000000000000000000000000000000000000000000000000000000000000000000000000000000000000000000000000000000000000000000000000000000000000000000000000000000000000000000000000000000000000000000000000000000000000000000000000000000000000000000000000000000000000000000000000000000000000000000000000000000000159275755499849
		CTCF	419	296	93.5996	104.349	0.223388	0.352529	2.47975	4.79391	2.41508e-48	9.31954e-120
		Gene	6050	41	545.014	41.8139	0.090085	1.01985	NA	13.8686	NA	1.87412e-87
		Residuals	NA	4228	NA	310.914	NA	0.0735369	NA	NA	NA	NA
	brain cerebellum	TAD	296	199	334.067	344.875	1.1286	1.73304	14.1811	27.8565	0	0
		CTCF	403	268	105.052	98.0934	0.260675	0.36602	3.27543	5.88332	3.24599e-84	2.58473e-146
		Gene	5685	37	452.441	26.8196	0.0795851	0.724854	NA	11.6511	NA	1.61031e-64
		Residuals	NA	3840	NA	238.899	NA	0.0622132	NA	NA	NA	NA
	heart	TAD	170	115	320.902	310.879	1.88766	2.7033	8.78049	15.0567	1.23047e-163	2.00191e-202
		CTCF	222	157	61.1155	48.4515	0.275295	0.308608	1.28054	1.71888	0.00419607	2.14491e-07
		Gene	3084	15	663.01	25.9722	0.214984	1.73148	NA	9.64394	NA	1.76643e-22
		Residuals	NA	2239	NA	401.992	NA	0.179541	NA	NA	NA	NA
	kidney	TAD	286	198	434.059	401.549	1.51769	2.02802	8.23814	14.2886	0.00000000000000000000000000000000000000000000000000000000000000000000000000000000000000000000000000000000000000000000000000000000000000000000000000000000000000000000000000000000000000000000000000000000000000000000000000000000000000000000000000000000000000000000241686738240176	0
		CTCF	427	286	156.457	84.3382	0.36641	0.294889	1.9889	2.07766	2.4146e-27	1.63165e-21
		Gene	6102	47	1124.16	53.3125	0.184227	1.13431	NA	7.99184	NA	3.80676e-50
		Residuals	NA	4201	NA	596.262	NA	0.141933	NA	NA	NA	NA
	leg muscle	TAD	205	148	249.084	239.377	1.21504	1.61741	10.2297	15.9946	7.71304e-239	0.000000000000000000000000000000000000000000000000000000000000000000000000000000000000000000000000000000000000000000000000000000000000000000000000000000000000000000000000000000000000000000000000000000000000000000000000000000000000000000000000000000000000000000000000000000000000819800857038883
		CTCF	282	204	46.48	44.6897	0.164823	0.219067	1.38768	2.16636	3.60307e-05	1.02826e-17
		Gene	4013	24	476.647	11.096	0.118776	0.462332	NA	4.57201	NA	1.19562e-12
		Residuals	NA	2932	NA	296.491	NA	0.101122	NA	NA	NA	NA
	liver	TAD	218	147	542.14	428.302	2.48688	2.91362	5.44149	8.73527	1.30307e-111	2.23847e-141
		CTCF	289	191	185.157	94.3432	0.640682	0.493943	1.40186	1.48088	1.72576e-05	3.79921e-05
		Gene	3963	20	1811.18	59.6119	0.457022	2.98059	NA	8.93607	NA	1.70151e-26
		Residuals	NA	2702	NA	901.243	NA	0.333547	NA	NA	NA	NA
	lung	TAD	241	166	463.45	380.862	1.92303	2.29435	3.64687	5.2357	3.50871e-65	6.03465e-82
		CTCF	338	229	156.472	128.044	0.462934	0.559144	0.877918	1.27597	0.943151	0.00414261
		Gene	4757	31	2508.41	59.2621	0.527309	1.91168	NA	4.36245	NA	1.28952e-14
		Residuals	NA	3295	NA	1443.91	NA	0.438212	NA	NA	NA	NA
	internal lymph node	TAD	208	146	217.94	195.829	1.04779	1.3413	4.66009	7.22232	1.33729e-84	3.21453e-111
		CTCF	264	187	112.15	80.1387	0.424811	0.428549	1.88936	2.30756	3.26366e-15	3.40836e-19
		Gene	3847	23	864.972	36.4415	0.224843	1.58441	NA	8.53139	NA	2.84996e-28
		Residuals	NA	2697	NA	500.875	NA	0.185715	NA	NA	NA	NA
	mammary gland	TAD	155	115	191.937	191.415	1.2383	1.66448	8.29424	14.205	1.48323e-134	5.94194e-178
		CTCF	173	126	60.3045	44.8806	0.348581	0.356195	2.33482	3.03984	2.52629e-18	3.66793e-24
		Gene	2379	12	355.176	5.20985	0.149296	0.434154	NA	3.70516	NA	1.50775e-05
		Residuals	NA	1754	NA	205.526	NA	0.117175	NA	NA	NA	NA
	ovaries	TAD	263	183	184.82	168.655	0.702737	0.921612	7.63613	12.9231	1.93765e-216	0.00000000000000000000000000000000000000000000000000000000000000000000000000000000000000000000000000000000000000000000000000000000000000000000000000000000000000000000000000000000000000000000000000000000000000000000000000000000000000000000000000000000000000000000000000000000000719050451732763
		CTCF	381	247	101.782	111.963	0.267145	0.453293	2.90287	6.35622	1.75352e-62	1.05891e-150
		Gene	5304	36	488.115	35.9745	0.0920278	0.99929	NA	14.0124	NA	6.67684e-78
		Residuals	NA	3626	NA	258.588	NA	0.0713149	NA	NA	NA	NA
	spleen	TAD	257	174	185.254	168.767	0.720832	0.969926	6.70576	10.7632	1.4202e-178	8.63036e-218
		CTCF	367	246	107.272	93.1093	0.292294	0.378493	2.71916	4.2001	1.76402e-52	1.83156e-81
		Gene	5186	43	557.467	64.9683	0.107495	1.51089	NA	16.7662	NA	1.28448e-111
		Residuals	NA	3606	NA	324.956	NA	0.0901152	NA	NA	NA	NA
	thymus	TAD	164	116	108.336	106.035	0.660585	0.914091	8.23004	13.1964	2.65112e-146	1.77741e-176
		CTCF	214	149	31.8415	26.6797	0.148792	0.179059	1.85376	2.585	6.03981e-12	2.70691e-20
		Gene	2990	18	239.993	19.0943	0.0802651	1.06079	NA	15.3142	NA	6.56058e-45
		Residuals	NA	2145	NA	148.581	NA	0.0692684	NA	NA	NA	NA
	thyroid	TAD	327	227	307.781	320.433	0.941227	1.4116	11.9891	22.1481	0	0
		CTCF	508	330	143.782	126.33	0.283035	0.382819	3.60521	6.00645	2.41476e-126	4.85726e-186
		Gene	7172	50	563.053	37.7135	0.0785071	0.754269	NA	11.8345	NA	1.30747e-87
		Residuals	NA	4893	NA	311.854	NA	0.0637347	NA	NA	NA	NA
	tongue	TAD	224	160	197.451	183.198	0.881476	1.14499	8.98711	13.071	1.06933e-226	0.00000000000000000000000000000000000000000000000000000000000000000000000000000000000000000000000000000000000000000000000000000000000000000000000000000000000000000000000000000000000000000000000000000000000000000000000000000000000000000000000000000017680088208018
		CTCF	329	227	81.3733	68.4569	0.247335	0.301572	2.52171	3.44271	7.71846e-40	1.98582e-53
		Gene	4616	28	452.748	32.2833	0.0980823	1.15297	NA	13.1622	NA	1.64501e-57
		Residuals	NA	3332	NA	291.874	NA	0.0875974	NA	NA	NA	NA
	white skin	TAD	307	207	206.063	183.272	0.671215	0.885373	6.63018	10.1776	5.13113e-211	0.00000000000000000000000000000000000000000000000000000000000000000000000000000000000000000000000000000000000000000000000000000000000000000000000000000000000000000000000000000000000000000000000000000000000000000000000000000000000000000000000000125413179167818
		CTCF	446	291	99.5041	69.7888	0.223103	0.239824	2.20379	2.75685	4.39102e-38	1.20137e-43
		Gene	6460	46	653.987	38.8078	0.101236	0.843647	NA	9.69797	NA	3.51739e-63
		Residuals	NA	4364	NA	379.634	NA	0.0869921	NA	NA	NA	NA
mm9:cortex	adrenal	TAD	230	165	326.689	301.707	1.42039	1.82853	13.4512	22.658	0	0
		CTCF	402	274	90.4605	72.9991	0.225026	0.26642	2.13102	3.30132	2.64516e-31	1.57015e-58
		Gene	5418	36	572.116	49.4159	0.105595	1.37266	NA	17.0092	NA	3.75111e-97
		Residuals	NA	3710	NA	299.401	NA	0.0807011	NA	NA	NA	NA
	black skin	TAD	259	183	291.992	280.364	1.12738	1.53204	8.04634	13.7501	9.81079e-235	0.000000000000000000000000000000000000000000000000000000000000000000000000000000000000000000000000000000000000000000000000000000000000000000000000000000000000000000000000000000000000000000000000000000000000000000000000000000000000000000000000000000000000000000000000000000000000000000000000000000000000000224471970966362
		CTCF	478	312	102.034	63.1841	0.213461	0.202513	1.52351	1.81755	1.16829e-11	1.72336e-15
		Gene	6211	44	870.229	40.8986	0.140111	0.929514	NA	8.34238	NA	5.94695e-50
		Residuals	NA	4160	NA	463.51	NA	0.111421	NA	NA	NA	NA
	blood	TAD	198	146	376.011	411.097	1.89905	2.81573	16.2167	31.496	0	0
		CTCF	324	230	178.346	145.406	0.550451	0.632199	4.70052	7.0716	1.69609e-125	8.56611e-158
		Gene	4339	34	508.116	65.5786	0.117104	1.92878	NA	21.5748	NA	3.17478e-117
		Residuals	NA	3057	NA	273.295	NA	0.0893997	NA	NA	NA	NA
	brain caudal lobe	TAD	269	194	234.29	239.814	0.870966	1.23616	8.66603	16.0149	0.000000000000000000000000000000000000000000000000000000000000000000000000000000000000000000000000000000000000000000000000000000000000000000000000000000000000000000000000000000000000000000000000000000000000000000000000000000000000000000000000000000000000000000000000691130953528539	0
		CTCF	462	323	115.185	120.178	0.249318	0.372068	2.48069	4.82029	1.3431e-52	1.50617e-129
		Gene	6120	41	615.081	44.853	0.100503	1.09397	NA	14.1729	NA	1.06695e-89
		Residuals	NA	4242	NA	327.431	NA	0.077188	NA	NA	NA	NA
	brain cerebellum	TAD	251	179	334.404	341.43	1.33229	1.90743	14.9377	28.6068	0	0
		CTCF	440	296	119.464	119.341	0.271508	0.403179	3.04416	6.04671	2.42526e-78	1.0519e-163
		Gene	5653	37	504.19	30.4591	0.0891898	0.82322	NA	12.3463	NA	4.292e-69
		Residuals	NA	3805	NA	253.708	NA	0.0666774	NA	NA	NA	NA
	heart	TAD	155	110	313.762	326.154	2.02427	2.96504	9.73302	18.3745	4.91928e-172	2.00475e-236
		CTCF	239	169	70.5165	56.081	0.295048	0.33184	1.41864	2.05644	4.81651e-05	5.2647e-13
		Gene	3099	14	644.53	27.9346	0.20798	1.99533	NA	12.3652	NA	2.59122e-28
		Residuals	NA	2218	NA	357.911	NA	0.161366	NA	NA	NA	NA
	kidney	TAD	257	179	378.795	339.614	1.47391	1.89728	7.55842	12.7342	3.87162e-215	0.00000000000000000000000000000000000000000000000000000000000000000000000000000000000000000000000000000000000000000000000000000000000000000000000000000000000000000000000000000000000000000000000000000000000000000000000000000000000000000000000000000000000000000000000000000000000211625128625669
		CTCF	471	316	199.037	146.677	0.422585	0.464167	2.16707	3.11541	6.32759e-38	7.81772e-60
		Gene	6187	49	1206.48	53.4359	0.195003	1.09053	NA	7.31944	NA	2.63219e-46
		Residuals	NA	4182	NA	623.079	NA	0.148991	NA	NA	NA	NA
	leg muscle	TAD	183	134	259.836	257.09	1.41987	1.91858	11.5861	19.3929	0.0000000000000000000000000000000000000000000000000000000000000000000000000000000000000000000000000000000000000000000000000000000000000000000000000000000000000000000000000000000000000000000000000000000000000000000000000000000000000000000000000000000000349696802705526	0.0000000000000000000000000000000000000000000000000000000000000000000000000000000000000000000000000000000000000000000000000000000000000000000000000000000000000000000000000000000000000000000000000000000000000000000000000000000000000000000000000000000000000000000000000000000000000000000000000000000000000000000711459398193678
		CTCF	305	222	54.9587	53.3383	0.180192	0.240263	1.47037	2.42855	5.45733e-07	4.80446e-25
		Gene	3992	26	489.215	13.7205	0.122549	0.527712	NA	5.33407	NA	7.21716e-17
		Residuals	NA	2880	NA	284.925	NA	0.0989323	NA	NA	NA	NA
	liver	TAD	204	140	507.145	413.766	2.48601	2.95547	5.25267	8.58763	9.40455e-101	1.58636e-133
		CTCF	320	207	212.226	114.048	0.663207	0.550958	1.40129	1.6009	7.24704e-06	3.39175e-07
		Gene	4084	19	1932.89	58.0128	0.473285	3.05331	NA	8.8719	NA	4.12674e-25
		Residuals	NA	2716	NA	934.724	NA	0.344155	NA	NA	NA	NA
	lung	TAD	224	156	499.319	453.057	2.2291	2.90421	3.98052	6.35411	1.17905e-71	7.29939e-103
		CTCF	369	258	198.314	145.79	0.537436	0.565077	0.959701	1.23633	0.69625	0.00776417
		Gene	4904	32	2746.26	70.4279	0.560003	2.20087	NA	4.81528	NA	1.98665e-17
		Residuals	NA	3376	NA	1543.03	NA	0.45706	NA	NA	NA	NA
	internal lymph node	TAD	188	136	246.26	214.793	1.30989	1.57936	5.76698	8.78636	6.18337e-107	2.19201e-133
		CTCF	286	195	117.741	89.9781	0.411681	0.461426	1.81248	2.56702	3.04614e-14	2.34988e-25
		Gene	3854	23	875.385	41.1852	0.227137	1.79066	NA	9.96189	NA	3.27176e-34
		Residuals	NA	2639	NA	474.364	NA	0.179751	NA	NA	NA	NA
	mammary gland	TAD	144	103	194.426	201.081	1.35018	1.95224	9.74959	17.443	2.00061e-152	7.34957e-197
		CTCF	167	123	48.1206	35.9175	0.288148	0.292012	2.0807	2.60909	2.42104e-13	2.55536e-17
		Gene	2311	11	320.041	7.10246	0.138486	0.645678	NA	5.76904	NA	3.24466e-09
		Residuals	NA	1664	NA	186.237	NA	0.111921	NA	NA	NA	NA
	ovaries	TAD	246	172	247.079	239.88	1.00439	1.39465	10.2058	18.7097	0.0000000000000000000000000000000000000000000000000000000000000000000000000000000000000000000000000000000000000000000000000000000000000000000000000000000000000000000000000000000000000000000000000000000000000000000000000000000000000000000000000000000000000000000000000000000000000000000000000000289106934653522	0
		CTCF	419	278	112.543	117.001	0.268599	0.420868	2.72931	5.6461	1.64405e-59	2.00855e-141
		Gene	5481	39	539.401	40.1342	0.098413	1.02908	NA	13.8055	NA	1.8974e-82
		Residuals	NA	3739	NA	278.71	NA	0.0745413	NA	NA	NA	NA
	spleen	TAD	231	159	210.807	206.668	0.912586	1.2998	8.09663	14.1839	2.33272e-209	0.00000000000000000000000000000000000000000000000000000000000000000000000000000000000000000000000000000000000000000000000000000000000000000000000000000000000000000000000000000000000000000000000000000000000000000000000000000000000000000000000000000000000000000000000000000000285697707506818
		CTCF	391	264	120.063	103.811	0.307067	0.393225	2.72435	4.29101	1.22532e-55	2.65895e-89
		Gene	5243	45	590.948	66.8484	0.112712	1.48552	NA	16.2105	NA	6.50452e-112
		Residuals	NA	3605	NA	330.36	NA	0.0916394	NA	NA	NA	NA
	thymus	TAD	151	109	150.653	149.601	0.997699	1.37249	12.0613	19.2547	4.83791e-212	0.000000000000000000000000000000000000000000000000000000000000000000000000000000000000000000000000000000000000000000000000000000000000000000000000000000000000000000000000000000000000000000000000000000000000000000000000000000000000000000000000252224427308871
		CTCF	231	156	36.8901	32.0087	0.159698	0.205184	1.93061	2.87853	2.79922e-14	2.6222e-26
		Gene	2986	18	246.998	21.5663	0.0827187	1.19813	NA	16.8086	NA	1.03099e-49
		Residuals	NA	2108	NA	150.26	NA	0.0712808	NA	NA	NA	NA
	thyroid	TAD	287	202	278.79	289.632	0.971393	1.43382	11.3789	21.8132	0	0
		CTCF	551	364	192.197	184.081	0.348815	0.505718	4.086	7.69366	2.18303e-168	0.000000000000000000000000000000000000000000000000000000000000000000000000000000000000000000000000000000000000000000000000000000000000000000000000000000000000000000000000000000000000000000000000000000000000000000000000000000000000000000000000000000000000000000000000000000000000478142220972543
		Gene	7260	52	619.773	50.8126	0.0853682	0.977166	NA	14.866	NA	1.08052e-118
		Residuals	NA	4944	NA	324.978	NA	0.0657318	NA	NA	NA	NA
	tongue	TAD	207	151	286.185	253.062	1.38253	1.67591	14.0063	20.8616	0	0
		CTCF	355	256	82.1015	68.3154	0.231272	0.266857	2.34299	3.32181	1.45582e-35	3.5785e-55
		Gene	4630	28	457.017	31.6142	0.0987078	1.12908	NA	14.0547	NA	4.67935e-62
		Residuals	NA	3338	NA	268.157	NA	0.0803347	NA	NA	NA	NA
	white skin	TAD	273	188	318.774	297.611	1.16767	1.58304	11.1437	18.6632	0	0
		CTCF	494	329	107.691	83.7548	0.217998	0.254574	2.08047	3.00129	1.80833e-35	7.35865e-58
		Gene	6589	48	690.417	40.5672	0.104783	0.845149	NA	9.96385	NA	5.60395e-68
		Residuals	NA	4430	NA	375.759	NA	0.0848215	NA	NA	NA	NA
mm10:liver	adrenal	TAD	242	170	288.549	287.275	1.19235	1.68985	13.6937	24.4094	0	0
		CTCF	273	201	48.4507	30.5063	0.177475	0.151773	2.03824	2.1923	1.219e-19	4.81095e-18
		Gene	4204	26	366.055	14.2415	0.0870729	0.547752	NA	7.91208	NA	1.04605e-28
		Residuals	NA	2924	NA	202.428	NA	0.0692298	NA	NA	NA	NA
	black skin	TAD	258	174	257.295	259.783	0.997268	1.49301	7.63303	14.2839	4.33545e-208	0.00000000000000000000000000000000000000000000000000000000000000000000000000000000000000000000000000000000000000000000000000000000000000000000000000000000000000000000000000000000000000000000000000000000000000000000000000000000000000000000000000000000000000000000000000000000000000000000123894555555894
		CTCF	309	219	53.7257	29.571	0.17387	0.135028	1.33079	1.29184	0.000151935	0.00326097
		Gene	4684	35	611.972	20.6321	0.130652	0.589489	NA	5.63978	NA	1.14824e-23
		Residuals	NA	3233	NA	337.925	NA	0.104524	NA	NA	NA	NA
	blood	TAD	193	140	381.312	397.05	1.97571	2.83607	19.1729	37.5006	0	0
		CTCF	222	170	87.2948	79.4343	0.39322	0.467261	3.81593	6.17847	6.37988e-63	2.04392e-99
		Gene	3302	24	340.261	32.3317	0.103047	1.34716	NA	17.8131	NA	9.49597e-69
		Residuals	NA	2353	NA	177.951	NA	0.0756273	NA	NA	NA	NA
	brain caudal lobe	TAD	278	196	247.876	278.839	0.891642	1.42265	10.6924	22.6276	0	0
		CTCF	308	224	28.748	23.7303	0.0933376	0.105939	1.11929	1.68499	0.08048	3.27626e-09
		Gene	4747	31	395.853	16.7623	0.0833901	0.540719	NA	8.60031	NA	1.51032e-37
		Residuals	NA	3345	NA	210.307	NA	0.0628721	NA	NA	NA	NA
	brain cerebellum	TAD	268	186	358.693	393.932	1.33841	2.11791	17.5558	36.8821	0	0
		CTCF	301	217	29.7761	19.0865	0.098924	0.0879561	1.29758	1.5317	0.000590473	2.02821e-06
		Gene	4686	30	357.248	10.431	0.0762373	0.347701	NA	6.055	NA	7.19578e-23
		Residuals	NA	3270	NA	187.776	NA	0.0574239	NA	NA	NA	NA
	heart	TAD	156	110	309.019	329.753	1.98089	2.99776	10.0829	19.3167	1.2188e-169	3.11259e-229
		CTCF	167	124	46.9543	18.7599	0.281163	0.15129	1.43115	0.974868	0.000375066	0.561521
		Gene	2416	10	474.648	8.49171	0.19646	0.849171	NA	5.47182	NA	4.83534e-08
		Residuals	NA	1763	NA	273.599	NA	0.15519	NA	NA	NA	NA
	kidney	TAD	266	176	358.38	323.166	1.34729	1.83617	7.39251	14.0058	8.4276e-205	0.00000000000000000000000000000000000000000000000000000000000000000000000000000000000000000000000000000000000000000000000000000000000000000000000000000000000000000000000000000000000000000000000000000000000000000000000000000000000000000000000000000000000000000000000000000000000000000622079875544696
		CTCF	299	214	74.2319	49.5035	0.248267	0.231325	1.36223	1.76449	5.65588e-05	2.56251e-10
		Gene	4695	34	855.668	16.9827	0.182251	0.49949	NA	3.80998	NA	9.25972e-13
		Residuals	NA	3215	NA	421.487	NA	0.1311	NA	NA	NA	NA
	leg muscle	TAD	189	137	260.089	264.314	1.37613	1.9293	12.6193	23.4519	0.00000000000000000000000000000000000000000000000000000000000000000000000000000000000000000000000000000000000000000000000000000000000000000000000000000000000000000000000000000000000000000000000000000000000000000000000000000000000000000000000000000000000000000000000000633161469781418	0
		CTCF	211	167	32.5223	29.0711	0.154134	0.174079	1.41343	2.11604	0.000130155	5.4336e-14
		Gene	3217	22	350.813	10.961	0.10905	0.498225	NA	6.05625	NA	2.35114e-17
		Residuals	NA	2408	NA	198.097	NA	0.0822663	NA	NA	NA	NA
	liver	TAD	194	136	510.747	400.246	2.63272	2.94299	5.9735	8.31479	1.66068e-111	3.74728e-120
		CTCF	222	160	111.617	64.1176	0.502779	0.400735	1.14078	1.13219	0.081483	0.130412
		Gene	3154	11	1390.07	7.5299	0.440733	0.684537	NA	1.93401	NA	0.0312089
		Residuals	NA	2200	NA	778.682	NA	0.353946	NA	NA	NA	NA
	lung	TAD	212	144	489.812	442.858	2.31044	3.0754	4.22717	7.00668	7.07823e-73	2.01381e-104
		CTCF	244	178	100.402	57.4648	0.411483	0.322836	0.75285	0.735516	0.998044	0.995944
		Gene	3612	21	1974.2	31.4172	0.546568	1.49606	NA	3.40846	NA	2.57241e-07
		Residuals	NA	2513	NA	1103.02	NA	0.438925	NA	NA	NA	NA
	internal lymph node	TAD	179	128	240.594	226.932	1.3441	1.77291	6.00159	10.2215	1.49766e-103	3.68792e-142
		CTCF	197	147	54.626	40.8032	0.277289	0.277573	1.23813	1.60032	0.0159515	1.33668e-05
		Gene	2881	14	645.222	17.4833	0.223958	1.24881	NA	7.19988	NA	8.64465e-15
		Residuals	NA	2004	NA	347.591	NA	0.173449	NA	NA	NA	NA
	mammary gland	TAD	125	90	186.302	181.931	1.49042	2.02146	10.3614	19.4416	1.99112e-137	3.03927e-181
		CTCF	125	94	36.6998	30.4296	0.293598	0.323719	2.0411	3.1134	5.56705e-10	2.4412e-19
		Gene	1781	7	256.185	2.0544	0.143843	0.293486	NA	2.82263	NA	0.00638692
		Residuals	NA	1285	NA	133.609	NA	0.103976	NA	NA	NA	NA
	ovaries	TAD	240	163	252.834	275.227	1.05348	1.68851	11.9984	25.7155	0.00000000000000000000000000000000000000000000000000000000000000000000000000000000000000000000000000000000000000000000000000000000000000000000000000000000000000000000000000000000000000000000000000000000000000000000000000000000000000000000000000000000000000000000000000000000000000000000000000000000000000000000000000000000861650486347134	0
		CTCF	277	198	52.6239	34.2056	0.189978	0.172756	2.16374	2.63102	2.51734e-23	2.66748e-27
		Gene	4078	27	358.052	18.89	0.087801	0.699628	NA	10.6551	NA	6.32111e-43
		Residuals	NA	2810	NA	184.508	NA	0.0656611	NA	NA	NA	NA
	spleen	TAD	232	154	198.228	199.963	0.854431	1.29846	9.75932	18.0516	0.000000000000000000000000000000000000000000000000000000000000000000000000000000000000000000000000000000000000000000000000000000000000000000000000000000000000000000000000000000000000000000000000000000000000000000000000000000000000000000000000000000211767249690191	0.00000000000000000000000000000000000000000000000000000000000000000000000000000000000000000000000000000000000000000000000000000000000000000000000000000000000000000000000000000000000000000000000000000000000000000000000000000000000000000000000000000000000000000000000000000000000000000000000000000000000000000000000793635133518536
		CTCF	260	191	38.617	30.8824	0.148527	0.161688	1.69648	2.24784	1.16905e-10	2.48917e-18
		Gene	3924	30	343.547	19.4881	0.0875502	0.649602	NA	9.03099	NA	2.06496e-38
		Residuals	NA	2734	NA	196.658	NA	0.0719304	NA	NA	NA	NA
	thymus	TAD	137	97	142.054	140.708	1.03689	1.4506	13.9729	24.1909	7.15043e-209	0.0000000000000000000000000000000000000000000000000000000000000000000000000000000000000000000000000000000000000000000000000000000000000000000000000000000000000000000000000000000000000000000000000000000000000000000000000000000000000000000000000609202825861682
		CTCF	147	110	22.6173	19.8558	0.153859	0.180507	2.07337	3.01023	6.69617e-12	6.12061e-21
		Gene	2113	12	156.8	8.51309	0.0742074	0.709424	NA	11.8307	NA	3.55046e-23
		Residuals	NA	1520	NA	91.1463	NA	0.0599646	NA	NA	NA	NA
	thyroid	TAD	303	207	269.807	293.023	0.890451	1.41557	11.2206	22.8576	0	0
		CTCF	355	248	66.8646	48.8681	0.188351	0.197049	2.37342	3.1818	1.85465e-37	1.80306e-50
		Gene	5572	37	442.185	36.6168	0.0793585	0.989644	NA	15.9801	NA	4.04647e-93
		Residuals	NA	3847	NA	238.244	NA	0.0619299	NA	NA	NA	NA
	tongue	TAD	209	147	251.314	233.889	1.20246	1.59108	13.6248	22.6448	0.00000000000000000000000000000000000000000000000000000000000000000000000000000000000000000000000000000000000000000000000000000000000000000000000000000000000000000000000000000000000000000000000000000000000000000000000000000000000000000000000000000000000000000000000000000000000000000000000000000000000000000000000000000540862061618392	0
		CTCF	235	176	43.6559	30.3404	0.18577	0.172389	2.10491	2.4535	1.03423e-18	5.14149e-21
		Gene	3530	17	311.541	7.3337	0.0882554	0.431394	NA	6.13977	NA	2.92412e-14
		Residuals	NA	2559	NA	179.801	NA	0.0702623	NA	NA	NA	NA
	white skin	TAD	274	182	301.127	298.752	1.09901	1.6415	11.9977	22.4545	0	0
		CTCF	318	222	45.3591	21.3582	0.142639	0.0962082	1.55717	1.31606	3.19664e-09	0.00160149
		Gene	4980	39	456.174	15.3885	0.0916012	0.394577	NA	5.39754	NA	1.82194e-24
		Residuals	NA	3411	NA	249.355	NA	0.0731032	NA	NA	NA	NA
canfam3:liver	adrenal	TAD	265	182	210.269	201.22	0.793468	1.1056	7.97953	14.5009	1.7421e-228	0.0000000000000000000000000000000000000000000000000000000000000000000000000000000000000000000000000000000000000000000000000000000000000000000000000000000000000000000000000000000000000000000000000000000000000000000000000000000000000000000000000000000000000000000000000000000000000000000000000000000000000000456332263398798
		CTCF	328	223	156.926	140.701	0.478433	0.630948	4.81138	8.2754	3.9146e-135	2.10208e-192
		Gene	5103	33	507.432	46.9327	0.0994379	1.4222	NA	18.6533	NA	6.09144e-99
		Residuals	NA	3459	NA	263.727	NA	0.0762438	NA	NA	NA	NA
	black skin	TAD	291	198	200.566	207.92	0.68923	1.0501	5.03073	8.9333	3.25616e-133	1.01238e-196
		CTCF	369	240	148.161	113.321	0.40152	0.47217	2.93072	4.01678	1.36546e-62	8.53673e-75
		Gene	5690	42	779.552	42.6096	0.137004	1.01451	NA	8.63054	NA	7.67865e-50
		Residuals	NA	3829	NA	450.096	NA	0.117549	NA	NA	NA	NA
	blood	TAD	216	152	256.719	270.738	1.18852	1.78117	10.8523	22.5777	0.000000000000000000000000000000000000000000000000000000000000000000000000000000000000000000000000000000000000000000000000000000000000000000000000000000000000000000000000000000000000000000000000000000000000000000000000000000000000000000000000000000000000000000000000388144021315989	0
		CTCF	262	184	234.398	224.28	0.894649	1.21892	8.16904	15.4507	3.11434e-221	0.00000000000000000000000000000000000000000000000000000000000000000000000000000000000000000000000000000000000000000000000000000000000000000000000000000000000000000000000000000000000000000000000000000000000000000000000000000000000000000000000000000000000000000000000000000000000000000000000000000000000000000677517904191247
		Gene	3995	29	437.521	63.1094	0.109517	2.17619	NA	27.5848	NA	4.25267e-130
		Residuals	NA	2785	NA	219.711	NA	0.0788907	NA	NA	NA	NA
	brain caudal lobe	TAD	306	213	174.136	200.889	0.56907	0.943139	6.26634	13.412	4.17566e-191	0
		CTCF	366	258	133.234	132.191	0.364027	0.512367	4.0085	7.28618	3.88091e-112	7.33263e-190
		Gene	5741	38	521.362	43.3119	0.0908138	1.13979	NA	16.2085	NA	3.56209e-97
		Residuals	NA	3990	NA	280.578	NA	0.0703204	NA	NA	NA	NA
	brain cerebellum	TAD	294	201	260.485	305.787	0.886003	1.52133	10.5574	24.7669	0	0
		CTCF	345	230	132.056	112.664	0.38277	0.489842	4.56101	7.97451	1.01172e-130	2.0255e-190
		Gene	5387	37	452.09	27.4772	0.0839223	0.742627	NA	12.0898	NA	3.42753e-67
		Residuals	NA	3628	NA	222.854	NA	0.061426	NA	NA	NA	NA
	heart	TAD	173	117	247.215	266.779	1.42899	2.28016	6.93167	14.4068	1.69197e-121	7.69585e-190
		CTCF	179	129	104.801	86.6263	0.585483	0.671522	2.84003	4.24289	1.38097e-29	6.90202e-45
		Gene	2809	12	579.086	23.9556	0.206154	1.9963	NA	12.6132	NA	3.25537e-25
		Residuals	NA	1995	NA	315.749	NA	0.15827	NA	NA	NA	NA
	kidney	TAD	299	203	286.37	265.801	0.957761	1.30936	5.1301	8.66835	1.05073e-140	6.57642e-195
		CTCF	351	243	201.566	173.85	0.574264	0.715431	3.07595	4.73635	2.24138e-66	4.15309e-99
		Gene	5782	44	1079.47	52.8978	0.186694	1.20222	NA	7.95904	NA	7.26516e-47
		Residuals	NA	3967	NA	599.22	NA	0.151051	NA	NA	NA	NA
	leg muscle	TAD	204	147	185.388	214.126	0.908763	1.45664	7.96879	15.617	1.63952e-174	0.000000000000000000000000000000000000000000000000000000000000000000000000000000000000000000000000000000000000000000000000000000000000000000000000000000000000000000000000000000000000000000000000000000000000000000000000000000000000000000000000000000000000000000000238074473236287
		CTCF	240	169	100.952	70.9894	0.420633	0.420055	3.68846	4.50351	2.40813e-64	3.88051e-64
		Gene	3740	27	426.511	16.0411	0.11404	0.594114	NA	6.36963	NA	3.22097e-22
		Residuals	NA	2682	NA	250.158	NA	0.0932729	NA	NA	NA	NA
	liver	TAD	229	150	456.234	356.354	1.99229	2.3757	4.49965	7.20218	1.73556e-86	3.94346e-112
		CTCF	244	166	248.18	191.321	1.01713	1.15254	2.29723	3.49404	2.43607e-24	5.06025e-41
		Gene	3785	17	1675.86	53.1855	0.442765	3.12856	NA	9.48458	NA	1.11892e-24
		Residuals	NA	2566	NA	846.415	NA	0.329858	NA	NA	NA	NA
	lung	TAD	247	170	391.611	331.516	1.58547	1.95009	2.81949	4.20652	5.46316e-40	7.18702e-59
		CTCF	286	199	246.356	194.03	0.861385	0.975023	1.53182	2.10321	6.07475e-08	3.83632e-16
		Gene	4454	27	2504.6	66.2957	0.562326	2.4554	NA	5.2965	NA	2.8439e-17
		Residuals	NA	3062	NA	1419.51	NA	0.463588	NA	NA	NA	NA
	internal lymph node	TAD	204	140	187.652	157.145	0.919861	1.12247	3.88299	6.00441	4.83374e-61	9.32554e-83
		CTCF	226	161	148.016	133.592	0.654938	0.829763	2.76468	4.43866	9.33792e-35	2.0133e-59
		Gene	3540	21	838.608	41.549	0.236895	1.97852	NA	10.5837	NA	7.67625e-34
		Residuals	NA	2444	NA	456.882	NA	0.18694	NA	NA	NA	NA
	mammary gland	TAD	143	101	117.735	134.597	0.823321	1.33265	5.35	11.5769	1.86439e-69	3.58954e-125
		CTCF	138	99	105.055	79.1376	0.761271	0.799369	4.94679	6.94424	2.81287e-60	4.18286e-69
		Gene	2058	6	316.71	5.31702	0.153892	0.88617	NA	7.6983	NA	3.6794e-08
		Residuals	NA	1436	NA	165.302	NA	0.115113	NA	NA	NA	NA
	ovaries	TAD	273	183	188.036	208.593	0.688775	1.13985	7.55187	16.5254	7.39545e-218	0
		CTCF	324	217	130.189	114.34	0.401817	0.526913	4.4056	7.63911	2.92817e-116	1.29025e-170
		Gene	5048	36	460.407	39.9516	0.0912059	1.10977	NA	16.0892	NA	1.00492e-90
		Residuals	NA	3427	NA	236.38	NA	0.0689758	NA	NA	NA	NA
	spleen	TAD	262	178	145.287	146.072	0.554532	0.820627	5.26149	9.27162	1.87966e-127	1.79067e-183
		CTCF	311	208	145.499	134.94	0.467842	0.648749	4.43897	7.3297	5.43273e-113	1.19592e-155
		Gene	4828	38	508.844	60.7941	0.105394	1.59984	NA	18.0754	NA	8.11017e-108
		Residuals	NA	3308	NA	292.79	NA	0.0885096	NA	NA	NA	NA
	thymus	TAD	161	108	123.7	128.538	0.768326	1.19016	9.15775	17.2312	1.47213e-159	6.21788e-209
		CTCF	169	119	56.9222	46.1988	0.336818	0.388225	4.01456	5.62071	3.34106e-53	2.09158e-63
		Gene	2661	17	223.255	18.4145	0.083899	1.08321	NA	15.6827	NA	1.83884e-43
		Residuals	NA	1876	NA	129.576	NA	0.0690704	NA	NA	NA	NA
	thyroid	TAD	343	240	207.012	248.169	0.603533	1.03404	7.56221	16.2298	0.000000000000000000000000000000000000000000000000000000000000000000000000000000000000000000000000000000000000000000000000000000000000000000000000000000000000000000000000000000000000000000000000000000000000000000000000000000000000000000000000000000000000000000000000000000000000812832413812449	0
		CTCF	419	276	140.782	119.319	0.335995	0.432314	4.20999	6.7854	1.27856e-139	7.48067e-188
		Gene	6760	45	539.509	35.0512	0.0798091	0.778916	NA	12.2255	NA	1.88871e-82
		Residuals	NA	4581	NA	291.866	NA	0.0637123	NA	NA	NA	NA
	tongue	TAD	233	168	179.477	162.224	0.770289	0.965621	8.62696	14.045	3.01403e-219	0.0000000000000000000000000000000000000000000000000000000000000000000000000000000000000000000000000000000000000000000000000000000000000000000000000000000000000000000000000000000000000000000000000000000000000000000000000000000000000000000000000000000000000000000000000000106262768799037
		CTCF	272	194	113.436	99.3793	0.417043	0.512264	4.67074	7.4509	1.18803e-107	4.51089e-148
		Gene	4282	26	382.333	26.9516	0.0892885	1.0366	NA	15.0774	NA	1.42971e-62
		Residuals	NA	3057	NA	210.175	NA	0.068752	NA	NA	NA	NA
	white skin	TAD	319	212	248.916	247.181	0.780302	1.16595	7.53578	13.2539	0.00000000000000000000000000000000000000000000000000000000000000000000000000000000000000000000000000000000000000000000000000000000000000000000000000000000000000000000000000000000000000000000000000000000000000000000000000000000000000000000000000000000000000843356299257331	0
		CTCF	369	239	123.292	99.1438	0.334126	0.414828	3.22683	4.71553	1.33774e-76	1.93867e-97
		Gene	6068	45	628.319	40.0036	0.103546	0.888969	NA	10.1053	NA	6.32924e-65
		Residuals	NA	4058	NA	356.984	NA	0.0879705	NA	NA	NA	NA
